# Supplementary material for: Loss-of-function variants in the CAPN1 activator CD99L2 cause X-linked spastic ataxia
Source: Nat Commun. 2026 Feb 14;17:1698. doi: 10.1038/s41467-026-69337-9 (PMC12910011; doi:10.1038/s41467-026-69337-9)
Supplement: Supplementary file 2 — Supplementary Data 1 [file 41467_2026_69337_MOESM2_ESM.xlsx]

## Sheet: Supplementary Data_1_top100
Supplementary Data 1: Extended prioritization list of candidate genes.
#gene	P-value model 1 (high impact, dominant model)	P-value model 2 (high impact, recessive model)	P-value model 3 (high impact & CNVs, recessive model)	minimum P-value from 3 models
SPAST	2.08504e-20	0.174218		2.08504e-20
CD99L2	0.000161074	0.000161074	8.57274e-07	8.57274e-07
SACS	0.035921	2.81126e-05	4.90832e-06	4.90832e-06
STUB1	8.36811e-06	1		8.36811e-06
REEP1	2.81126e-05	1		2.81126e-05
UCHL1	2.81126e-05	1		2.81126e-05
CTAG2	0.246166	0.0303627	0.000161074	0.000161074
ABCD1	0.000161074	0.00529354	0.00529354	0.000161074
POLR3A	0.000284894	1		0.000284894
ZBED4	0.000825883	1		0.000825883
DTX1	0.000923226	1		0.000923226
KIF1C	0.0554873	0.000923226	0.000923226	0.000923226
TFDP2	0.000923226	1		0.000923226
EGF	0.000941465	1		0.000941465
SPG11	0.0230682	0.0014549	0.0014549	0.0014549
MAVS	0.00170887	1		0.00170887
SLC44A4	0.00170887	1		0.00170887
DEFB131A	0.00247225	1		0.00247225
HSD17B14	0.00247225	1		0.00247225
SIL1	0.00247225	0.174218		0.00247225
STAP1	0.00247225	1		0.00247225
EMC1	0.00254311	1		0.00254311
BANK1	0.00289647	1		0.00289647
MFSD10	0.00309921	1		0.00309921
SLC25A40	0.00309921	0.0303627	0.0303627	0.00309921
VAX2	0.00309921	1		0.00309921
CWH43	0.00313951	1		0.00313951
HORMAD2	0.00313951	1		0.00313951
ZDHHC13	0.00329469	0.106736	0.106736	0.00329469
ETV7	0.00391246	0.174218		0.00391246
HEATR5B	0.00391246	1		0.00391246
BIN2	0.00397183	1		0.00397183
CD244	0.00397183	1		0.00397183
FGB	0.00397183	1		0.00397183
GLG1	0.00397183	1		0.00397183
HTR1D	0.00397183	1		0.00397183
FANCM	0.00416083	1		0.00416083
IST1	0.00463911	1		0.00463911
PANK2	0.00463911	0.0303627	0.0303627	0.00463911
SYNGR4	0.00463911	1		0.00463911
HPDL	0.0356614	0.00529354	0.00529354	0.00529354
MOSPD2	0.00529354	0.00529354	0.00529354	0.00529354
CYB561D1	0.00529354	1		0.00529354
EEPD1	0.00529354	1		0.00529354
KIAA1522	0.00529354	1		0.00529354
NIPA2	0.00529354	1		0.00529354
OR4C3	0.00529354	1		0.00529354
RTL8A	0.00529354	0.174218		0.00529354
YWHAH	0.00529354	1		0.00529354
DGUOK	0.00533755	1		0.00533755
PAXX	0.00533755	1		0.00533755
ADAMTS5	0.00564339	1		0.00564339
ATL3	0.00564339	1		0.00564339
CPB2	0.00564339	1		0.00564339
HAUS8	0.00564339	1		0.00564339
MS4A6A	0.00564339	1		0.00564339
PNLIP	0.00564339	1		0.00564339
TMEM128	0.00564339	1		0.00564339
ASXL1	0.00579615	1		0.00579615
CACNA1A	0.00579615	0.174218		0.00579615
GOLGA8T	0.00581382	0.174218		0.00581382
NRP2	0.00581382	1		0.00581382
RASSF1	0.00851265	1		0.00851265
TRMT10A	0.00851265	1		0.00851265
ESYT1	0.00992202	1		0.00992202
SDK1	0.00992202	1		0.00992202
THOP1	0.00992202	1		0.00992202
TSPAN32	0.00992202	1		0.00992202
CAPSL	0.0102637	1		0.0102637
DLGAP4	0.0102637	1		0.0102637
FNTB	0.0102637	1		0.0102637
HDHD2	0.0102637	1		0.0102637
HOXC12	0.0102637	1		0.0102637
OPN1SW	0.0102637	1		0.0102637
OR13F1	0.0102637	1		0.0102637
PARP9	0.0102637	1		0.0102637
PTPRF	0.0102637	1		0.0102637
TUBA4B	0.0102637	1		0.0102637
ZNF808	0.0103871	1		0.0103871
CAPN1	0.010879	0.0184045	0.0184045	0.010879
DYRK3	0.010879	1		0.010879
FAM162A	0.010879	1		0.010879
FTSJ3	0.010879	1		0.010879
HCAR1	0.010879	1		0.010879
MAP4K2	0.010879	1		0.010879
MCCD1	0.010879	1		0.010879
PKLR	0.010879	1		0.010879
ZNF235	0.010879	1		0.010879
IFT122	0.0128808	1		0.0128808
MYDGF	0.0128808	1		0.0128808
TMEM237	0.0128808	1		0.0128808
ATN1	0.0459491	0.0157356	0.0157356	0.0157356
KIAA1328	0.0157356	1		0.0157356
PDPN	0.0157356	1		0.0157356
RTN4IP1	0.0157356	1		0.0157356
TMEM134	0.0157356	0.174218		0.0157356
FTCD	0.0160817	1		0.0160817
LAMA1	0.395748	0.0184045	0.0184045	0.0184045
SLC25A43	0.0698432	0.0805011	0.0184045	0.0184045
ABHD8	0.0184045	1		0.0184045
The lowest P-values were used for gene-wise association analyses conducted for high-quality protein-truncating variants (PTVs), and high impact variants, considering only variants for which population-specific MAFs were likely < 0.1%. P-values are provided for the dominant (model 1) and recessive (model 2) pattern of inheritance. Given that copy number variants (CNVs), at least in the homozygous …
