# Supplementary material for: Loss-of-function variants in the CAPN1 activator CD99L2 cause X-linked spastic ataxia
Source: Nat Commun. 2026 Feb 14;17:1698. doi: 10.1038/s41467-026-69337-9 (PMC12910011; doi:10.1038/s41467-026-69337-9)
Supplement: Supplementary file 3 — Supplementary Data 2 [file 41467_2026_69337_MOESM3_ESM.xlsx]

## Sheet: overview
Supplementary Data 2: Genetic and clinical findings in individuals with clinically relevant CD99L2 variants
family #	1	2	3	4	5	6	6	7	8	9	10	11	12	13	13	13	13	14	15	16	17	17	18	18	18	18	19	20	20
individual #	II.1	III.1	III.1	II.4	III.1	III.1	III.3	II.4	III.1	II.2	III.2	III.2	III.3	III.2	III.3	II.2	II.3	III.2	II.2	II.2	II.1	II.4	II.2	II.3	I.2	III.5	III.5	II.2	II.3
sex	male	male	male	male	male	male	male	male	male	male	male	male	male	male	male	female	female	male	male	male	male	male	male	male	female	female	male	male	male
country of origin	Germany	Germany	Germany	Germany	Germany	Netherlands	Netherlands	Netherlands	Netherlands	Germany	Poland	Germany	Germany	unknown	unknown	unknown	unknown	unknown	Germany	Germany	Germany	Germany	Germany	Germany	Germany	Germany	Russia	unknown	unknown
consanguinity	no	no	no	no	no	unknown	unknown	no	no	no	no	unknown	no	unknown	unknown	unknown	unknown	unknown	no	unknown	no	no	no	no	no	no	no	unknown	unknown
family history	negative	presumably negative	negative	negative	positive	positive	positive	negative	presumably positive	presumably negative	positive	negative	negative	positive	positive	positive	positive	negative	negative	negative	positive	positive	positive	positive	positive	positive	positive	positive	positive
performed genetic test (ES, GS)	GS	ES, shallow genome	GS	GS	ES, GS	ES	ES	ES	ES	GS	GS	ES	ES	GS	Sanger	Sanger	Sanger	ES, shallow genome	ES, shallow genome	ES	ES	ES, Sanger	ES	Sanger	Sanger	Sanger	GS, ES	Sanger	ES, Sanger
genomic position (hg38)	chrX:150898538 G > -	NC_000023.11: g.150739948_150835674del	chrX:150795482 TC > -	chrX:150795254 G>A	chrX:150795254 G>A	chrX:150795254 G>A	chrX:150795254-150795254 G>A	chrX:150795254-150795254 G>A	chrX:150795254-150795254 G>A	chrX:150795254 G > A	chrX:150795254 G > A	chrX:150795245-150795245 G>A	chrX:150795245-150795245 G>A	chrX:149962193-149962193 C>-	chrX:149962193-149962193 C>-	chrX:149962193-149962193 C>-	chrX:149962193-149962193 C>-	g.150.774.332_150.778.973del	g.150773907_150778094delinsC	chrX:150777444-150777444 C>G	chrX:150776173-150776173 C>T	chrX:150776173-150776173 C>T	chrX:150776173-150776173 C>T	chrX:150776173-150776173 C>T	chrX:150776173-150776173 C>T	chrX:150776173-150776173 C>T	chrX:150776173-150776173 C>T	chrX:150776173-150776171 C>T	chrX:150776173-150776171 C>T
cDNA variant(s) * (NM_031462)	c.51del		c.281_282del	c.382C>T	c.382C>T	c.382C>T	c.382C>T	c.382C>T	c.382C>T	c.382C>T	c.382C>T	c.391C>T	c.391C>T	c.467del	c.467del	c.467del (het)	c.467del (het)	c.(496+1_497-1)_(655+1_656-1)del/ (NG_012232.1(NM_031462.3): c. 497-1491 _ 655+1841del	c.(496+1_497-1)_(655+1_656-1)del/ NG_012232.1(NM_031462.3): c.497-612_655+2267delinsC	c.535G>C	c.655+1G>A	c.655+1G>A	c.655+1G>A	c.655+1G>A	c.655+1G>A (het)	c.655+1G>A (het)	c.655+1G>A	c.655+3A>C	c.655+3A>C
protein (variant) (NP_113650.2)	p.Thr18ProfsTer19	deletion exon 2-11 of CD99L2 and 12-16 of MTMR1 (ENST00000370390.3)	p.Arg94MetfsTer24	p.Arg128Ter	p.Arg128Ter	p.Arg128Ter	p.Arg128Ter	p.Arg128Ter	p.Arg128Ter	p.Arg128Ter	p.Arg128Ter	p.Arg131Ter	p.Arg131Ter	p.Gly156ValfsTer71	p.Gly156ValfsTer71	p.Gly156ValfsTer71	p.Gly156ValfsTer71	deletion exon 8/9	deletion exon 8/9	p.Gly179Arg	?	?	?	?	?	?	?	?	?
clinical status	affected	affected	affected	affected	affected	affected	affected	affected	affected	affected	affected	affected	affected	affected	affected	possibly affected	possibly affected	affected	affected	affected	affected	affected	affected	affected	possibly affected	na	affected	affected	affected
diagnosis / indication genetic testing	spastic ataxia	spastic ataxia	spastic ataxia	spastic ataxia	spastic ataxia	HSP	HSP	cerebellar ataxia	ataxia	cerebellar ataxia	HSP	spastic ataxia	spastic ataxia	spastic ataxia	spastic ataxia	head tremor	mild leg spasticity	HSP	HSP	HSP	HSP	HSP	HSP	HSP	afferent ataxia	prodromal	spastic ataxia	HSP	HSP
age at onset (years)	68	55	52	41	38	47	50	32	42	55	58	58	56	46	47	na	70	50	56	55	10	45 (slight clumsiness since childhood)	44	40	67 (slight clumsiness since childhood)	na	45	45 (always had a strange gait)	40
age at examination (years)	79	55	59	62	43-49	no examination	63	74	49	66	62	63	61	68	72	92	80	57	72	62	68	67	60	55	77	22	70	63	58
presenting clinical features	spastic ataxia, polyneuropathia	gait disturbance, hyperreflexia	gait disturbance (mild), dysarthrie, ataxia, irregular head tremor	plus action tremor	spastic ataxia	HSP	HSP	gait disturbance	gait difficulties	slowly progressive cerebellar syndrome with sensory ataxia due to polyneuropathy	gait disturbance	gait ataxia, dysarthria, lower limb spasticity	gait ataxia, slowly progressive, mild dysarthria, mild dysphagia	spasticity of legs, left > right side, restless legs syndrome	spasticity of legs, gait disorder	head tremor (questionable dystonic component)	mild leg spasticity	gate spasticity, dysarthria	walking disturbance, spastic tetraparesis predominantly affecting LL	spastic gait, pyramidal slowing UE, neurogenic bladder disorder (voiding), dysarthria and dysphagia	gait disturbance	walking disturbance / gait disorder, recurrent falls	gait disturbance, spastic tetraparesis predominantly affecting LL, pallhypaesthesia	walking disturbance, pallhypaesthesia	falls, disturbed balance, afferent gait ataxia, pallhypaesthesia	brisk reflexes	gait disorder, recurrent falls	dysarthria, spasticity LL, disturbances starting at right leg	dysarthria, spasticity LL, disturbances starting at right leg
disease severity: SPRS	na	na	7	na	18	na	na	na	na	na	7	6	na	14	11	0	3	12	10	19	25/52 (03/21)	26	16	3	9	0	na (SARA score: 13,5)	na	na
disease severity: FARS staging	na	na	2.0	14	functional staging: 3.0, II. activities of daily living: 9, neurological examination: 1, UL coordination: 3, LL coordination: 4, peripheral nervous system: 10; upright stability 22, SARA (02/2016): 8/40 ,(6/2021): 11/40	na	na	na	2	na	2	na	2.0	na	na	na	na	na	2.0	na	na	na	3.0	1.0	4.0	na	4.0	na	na
walking aid / wheelchair dependance (give age in years)	no	no	no	stick age 52; intermittent walker age 61	yes (44)	yes (61)	yes (62)	stroller / cane	na	no	no	no	not applicable	no	no	no	no	no	no	walking sticks (58y)	yes (60)	na	no	no	walker (77)	no	walking sticks	na	walking stick
delayed motor development	no	no	no	no	no	no	no	no	no	no	no	no	no	no	no	no	no	no	no	no	no	yes (?)	no	no	no	no	no	na	na
cognitive impairment (e.g. delayed cognitive development, mental retardation, cognitive decline, test results if available)	no	no	no	no	no cognitive Impairment	no	no	no	yes, subjective cognitive complaints (short term memory)	no	no	no	no	no	no	no	no	no	no	no	no	no	no	no	no	no	no	no	no
oculomotor abnormalities (e.g. saccadic pursuit, gaze evoked nystagmus,)	lightly saccadic pursuit	saccadic pursuit	saccadic pursuit / restoring saccades	horizontal gaze palsy	saccadic pursuit	na	no	some hypometric/slow saccades	some gaze-evoked nystagmus, saccadic hypermetria	saccades slowed and hypometric, saccadic gaze sequence	no	no	mild gaze evoked nystagmus	saccadic ocular pursuit	saccadic ocular pursuit	no	saccadic ocular pursuit	no	no	no	saccadic pursuit	no	no	no	no	no	saccadic pursuit, hypometric saccades	no	horizontal nystagmus
dysarthria (cerebellar, bulbar, pseudobulbar, unclassified)	cerebellar	cerebellar dysarthria	cerebellar dysarthria	possible dysasrthria (bad teeth)	bulbar	yes	yes	mixed dysarthria	yes, cerebellar	marked cerebellar dysarthria	no	cerebellar	mild, cerebellar	cerebellar dysarthria	no	no	no	yes, pseudobulbar	no	pseudobulbar	unclassified	yes (unclassified)	no	yes (not progressive, "slurry", not cerebellar, pseudobulbar or bulbar)	no	no	yes (cerebellar)	mild to moderate	prominent
dysphagia	yes	no	mild (liquids)	yes	yes	yes	sometimes	yes	no	occasional dysphagia	no	no	mild	no	no	no	no	no	no	yes	no	no	no	no	yes	no	no	no	no
spasticity UL/LL **(mild, moderate, severe)	mild	mild	UL none / LL mild	possibly arms, but mild in legs	UL none, LL moderate	yes, severity unknown	severe in lower limbs	no	yes, LL, mild	no	mild	mild	LL, mild	UL no, LL moderate generalized	UL no, LL moderate generalized	no	UL none, LL mild spasticity	UL none, LL moderate	mild/mild	mild (not sure)/moderate	no	mild/moderate	mild/moderate	mild/mild	none/none	no	mild/moderate	LL: moderate	LL: moderate to severe
weakness UL/LL** (mild, moderate, severe; distal, proximal, generalized)	mild proximal	moderate	no	no	UL none, LL mild	na	no	no	no	no	no	mild	no	no	no	no	UL/LL none	UL/LL none	none/mild proximal	no/mild (distal+proximal)	moderate LL proximal	none/mild generalized LL	none/mild generalized LL	none/mild proximal	none/none	no	none/none	no	LL: mild
stretch reflexes UL/LL** (e.g. absent, normal, brisk)	brisk, ASR absent	brisk	UL normal / LL brisk	increase in upper and lower limbs	brisk, ASR absent	na	brisk	normal to brisk	brisk UL LL	muscle reflexes can be triggered weakly at all times, ASR extinguished on both sides.	brisk	brisk	UL, LL normal	UL normal, LL:brisk	UL normal, LL brisk	normal	UL normal, LL normal to brisk reflexes	UL/LL brisk	brisk/brisk	brisk/brisk	brisk	normal/normal	brisk/brisk	brisk/brisk	brisk/absent	brisk/brisk	normal/brisk	LL brisk	LL brisk; UL slightly brisk
Babinski sign (yes/no)	yes	yes	yes	no other than above	yes	na	yes	no	yes	no	no	no	no	yes	no	no	no	no	yes	yes	yes	no	yes	no	no	no	no	no	no
contractures	no	no	no	no	no	na	no	no	no	no	no	no	no	no	no	no	no	no	no	no	no	yes	no	no	no	no	na	no	no
ataxia (e.g. limb ataxia, gait ataxia, stance ataxia; afferent vs cerebellar)	mixed but prominent afferent ataxia (limb, gait, stance)	cerebellar ataxia	gait and stance ataxia (cerebellar)	cerebellar > afferent gait, stance, and limb ataxia	limb ataxia, gait and stance ataxia	na	UL ataxia	yes cerebellar	yes, cerebellar	pancerebellar syndrom with sensory ataxia due to polyneuropathy	no	cerebellar gait ataxia, mild limb ataxia	mild limb ataxia; mild gait ataxia, mild stance ataxia; cerebellar	limb ataxia and gait ataxia (both cerebellar)	definite limb ataxia and gait ataxia	no	no	no	no	gait ataxia, afferent	no	gait and stance ataxia (afferent)	no	no	gait and stance ataxia (afferent)	no	mixed ataxia	yes, gait ataxia	yes, gait ataxia
other movement disorders (e.g. tremor, hypokinesia, rigidity, chorea, ….)	no	no	head tremor (mild)	Yes-Yes head tremor, asymmetric, right-predominant action tremor as primary complaint of patient	no	na	head tremor, hand tremor	no	no	no	no	no	no	restless legs syndrome	no	head tremor	no	no	head tremor	pyramidal slowing UE	no	postural instability	no	no	no	no	postural and kinetic tremor of UL	no	no
sensory deficits: surface sensation UL/LL	no/no	mildly decreased	no/no	no/no	numbness in feets	na	no/no	no/no	no/no	no/no	no/no	no/no	no/no	no/no	no/no	no/no	no/no	no/no	no/no	no/no	no/no	no/yes (distal symmetric)	no/no	no/no (symptoms compatible with lumbar disc herniation)	no/no	no/no	no/no	no/no	no/no
sensory deficits: vibration sense UL/LL (e.g. decreased, normal)	absent	normal	UL normal / LL decreased (at ankle 4/8 both sides)	ankle 0/8, knee 2/8, radial 2/8, thus severe	decreased	na	normal	normal	normal	decreased (UL/LL)	normal	normal	normal	decreased at LL (at ankle)	decreased at LL (at ankle)	normal	normal	normal	n.a/normal	n.a./ LL 2/8 malleolar and tibial	normal	n. a. / decreased	normal/decreased	normal/decreased	n.a./decreased	normal	n. a./ decreased	normal	normal
sensory deficits: joint position sense UL/LL (e.g. impaired, normal)	impaired	normal	normal	reduced at toe	normal	na	normal	normal	normal	UL impaired	normal	normal	normal	normal	normal	normal	normal	normal/normal	normal/normal	LL impaired	normal	normal / normal	normal/normal	normal/normal	normal/normal	normal/normal	normal / decreased	normal	normal
bladder dysfunction (e.g. urge incontinence, problems emptying bladder)	subjetive problems emptying bladder, no significant residual urine	normal	urge incontinence (mild)	no	urge incontinence due to urothel carcinoma of the bladder	na	urinary urgency, benign prostate hyperplasia	some urgency	no	no	no	no	mild urge (no incontinence)	urinary voiding (due to prostate hyperplasia)	no	no	no	urinary urgency	no	voiding (emptying bladder)	no	urge incontinence	urge continence, incomplete bladder emptying	no	urge incontinence	no	urgency without continence	no	na
other symptoms (e.g. ptosis)	no	no	no	no	no	na	dystonic tremor	no	no	no	no	erectile dysfunction	no	lumbar back pain and lumbar spinal stenosis	hip pain (arthrosis)	no	no	no	no	na	unilateral ptosis, bilateral pes excavatus,bilateral Morbus Dupuytren	impaired fine motor skills, scoliosis, intermittent faecal incontinence, painful dysesthesias, hypoacusis	no	no	na	no	bilateral ptosis	no	ptosis left eye
comorbidities	na	heart insufficiency, left ventricular hypertrophy	arterial hypertension	no	hypothyreosis, adiposity, diabetes mellitus type 2, unclear hepatic lesion, neoplasm of the bladder	na	na	na	Crohn’s disease, mild obstructive sleep apnea syndrome, depression, eczema	no	cardiomyopathy, steatosis hepatis, multiple myeloma	hypertonus, diabetes mellitus II, coronary heart disease with stent-implantation	sarcoidosis (33y)	na	na	na	na	hypertension, dyslipidemia, gastroesophageal reflux disease, testerosterone deficiency, squamous cell carcinoma left leg 2013, bilateral mastectomy 2012 (steroid-induced)	AICA ischaemia, hypertonia, COPD, disc herniation	CHD (coronary heart disease)	myocardial infarction (50y)	na	glaucoma	no glaucoma, lumbar disc herniation	glaucoma hypertonia, osteoporosis, deep venous thrombosis	no	hypertonia, peripheral artery disease, spinal stenosis	na	na
Neurophysiology
peripheral neuropathy (specify)	axonal sensomotoric	no	no	not performed in-house, written report some time prior to 2011 with normal NCS	from examination yes, last electrophysiology in 2015 no peripheral neuropathy detected	na	na	na	na	axonal, beginning also demyelinating, sensorimotor polyneuropathy of the multiplex distribution type. In correlation EMG revealed a chronic neurogenic damage pattern with emphasis on the proximal limb muscles.	no	na	external: nerve conductance of tibial nerves reduced	no	no	na	na	na	na	no (normal tibial, fibular and sural nerve conduction studies (amplitude and velocitiy))	neuropathy, sensor-motor (2012)	sensory polyneuropathy	no	no	na	na	mixed sensorimotor polyneuropathy	na	slight axonal nerve damage peroneal, tibial and sural nerve right side, normal at left side
motor evoked potentials UL/LL (e.g. prolonged CMCV, absent, normal)	prolonged	spinal latencies abnormal	na	na	affection of central pyramidal tract to all four extremities	na	na	na	na	SEP and MEP additionally indicated a central and peripheral conduction disorder of somatosensory as well as motor pathways.	prolonged latency to left LL	na	external: prolonged CMCV	UL not done, LL prolonged	UL: prolonged, LL prolonged	na	na	na	na	na	na	prolonged to the left leg	prolonged/prolonged	normal/reduced amplitude to right leg	na	na	prolonged to the upper limbs, absent to the legs	na	na
sensory evoked potentials UL/LL (e.g. prolonged latency, absent, normal)	na	na	UL normal / LL not evaluable	na	prolonged latency	na	na	na	na	see above	prolonged latency to UE and LL	na	external: LL: absent; UL: one the right absent, on the left reduced	UL not done, LL absent	UL: normal, LL prolonged	na	na	normal	na	na	SEP LL prolonged 2012	na	medianus-SEP with prolonged latency, tibialis-SEP with prolonged latency on the right side, absent on the left side	tibialis-SEP absent on both sides	na	na	tibialis-SEP absent	na	na
Imaging
brain MRI (age at examination in years)	microangiopathic white matter lesions	mild microvascular leasions	no specific atrophy (59)	cerebellar subarachnoid cyst; but remarkably unremarkable, no atrophy	mild and isolated atrophy of cerebellum, one single T2 lesion periventricular left (43)	na	na	cerebellar atrophy	normal	no abnormalities (65 years)	normal (62y)	no specific atrophy (62)	normal, no cerebellar atrophy (61)	normal (52)	normal (61)	na	na	normal (54)	no significant atrophy, residual ischemic defect in left posterior MCA territory and left cerebellum (66)	reported normal (55)	na	na	no cervical atrophy infra-/supratentoriell (52)	na	na	na	moderate subcortical arteriosclerotic encephalopathy (66), no additional pathologies detected	na	normal
spinal MRI (age at examination in years)	degenerative spinal syndrom and herniated disc L4/L5 with relative spinal and neuroforaminal narrowing	degenerative cervical spine	na	na	normal (43)	na	na	done, no data available, assumingly normal	na	65 years: Pronounced hyperlordosis of the lumbar spine, minimal left-convex scoliotic malposition, slight ventrolisthesis HWK6 compared to HWK7 by 2-3 mm. Discrete ventral, lateral and uncovertebral arthritic attachments in the motion segments at the level of HWK ¾, partly with ankylosis on the dorsal side. Attenuated signal of the intervertebral discs T2 weighting, no disc herniations. No narrow…	normal (62 y)	unremarkable (62)	normal	cervical stenosis 5-7 (relative), lumbar stenosis (52)	normal (61)	na	na	normal (54)	cervical and thoracic spine, no pathologies detected (66)	reported normal (55)	normal	na	no spinal atrophy (52)	na	na	na	normal MRI of lumbar/cervical spine (65/66)	na	cervical protrusions, lumbar stenosis
other tests or examinations	CSF (OKB negative, Beta-Amyloid and Tau-proteine, NFL normal), lysosomal enzymes, Vit. A, E, B12, very long fatty acids, TPO, GAD, AFP, lactate normal	na	CSF mild pleocytosis (n=13 mononuclear cells), total protein slightly increased (572 mg/l), OCB negative. Paraneoplastic antibodies negative (serum), Anti-TG (anti-thyroglobin) increased (224 IU/ml), Anti-thyroid peroxidase increased (116 IU/ml)	na	spinal tap ruled out infectious or autoimmune causes	na	unkown	metabolic screen normal	repeat expansion SCAs, blood test and CSF for acquired causes negative	molecular genetic analysis for fragile X-associated tremor ataxia syndrome and SCA1, 2, 3, 6, 7, 8, 10, 12 and 17 were negative	CSF with pNf-H and pNf-L normal			no	no	na	na	na	normal (CSF, lysosomal enzymes, long chain fatty acids, Vitamin B12 and E), HTLV1/2 negative	normal (vitamin B12 and E, CSF, lysosomal enzymes, long chain fatty acids), HTLV 1/2 negative, vitamin A and homocysteine marginally increased	na	normal long chain fatty acids	normal (CSF, lysosomal enzymes, long chain fatty acids), visual evoked potentials normal	visual evoked potentials normal	na	na	normal (CSF, lysosomal enzymes, long chain fatty acids, vitamin B12, folic acid, copper), HTLV1/2 negative, GAD antibodies negative, screening for ANA and Borreliosis negative	na	na
GS, genome sequencing; ES, exome sequencing
* nomenclature refers to transcript CD99L2:ENST00000370377.3
** UL – upper limb; LL – lower limb
