# Supplementary material for: Loss-of-function variants in the CAPN1 activator CD99L2 cause X-linked spastic ataxia
Source: Nat Commun. 2026 Feb 14;17:1698. doi: 10.1038/s41467-026-69337-9 (PMC12910011; doi:10.1038/s41467-026-69337-9)
Supplement: Supplementary file 6 — Source Data [file 41467_2026_69337_MOESM6_ESM.xlsx]

## Sheet: Fig. 1
1a)	HPO-based movement disorder subgroups					disease details	subgroup			disease details	subgroup					1b)	Outcome by analysis								1c)	variants												1d)+e) Visualization of the coefficients for the LASSO analysis at different values of lambda and values for LASSO coefficients for minimum lambda.											1f)
	Ataxia	Spasticity	Dystonia			HP:0000253 - Progressive microcephaly; HP:0000639 - Nystagmus; HP:0001250 - Seizure; HP:0001252 - Hypotonia; HP:0001257 - Spasticity; HP:0001263 - Global developmental delay; HP:0001332 - Dystonia; HP:0002283 - Global brain atrophy; HP:0002352 - Leukoencephalopathy; HP:0006808 - Cerebral hypomyelination	Dystonia_Spasticity			HP:0001251 - Ataxia; HP:0001272 - Cerebellar atrophy	Ataxia							ES first	ES first (percentual)	GS first	GS first (percentual)	GS with prior ES +/-FA	GS with prior ES +/-FA (percentual)
	ataxia	spasticity	torticollis			HP:0000365 - Hearing impairment; HP:0000473 - Torticollis; HP:0001332 - Dystonia; HP:0002345 - Action tremor; HP:0002346 - Head tremor	Dystonia			HP:0001251 - Ataxia; HP:0001258 - Spastic paraplegia	Ataxia_Spasticity						candidate gene	23	1.48	1	0.47	3	1.5			variant	ES first (count)	Es first (rounded percentage)	variant	GS first (count)	GS first (rounded percentage)	variant	GS with prior ES +/-FA (count)	GS with prior ES +/-FA (rounded percentage)				for dataframes see Supplementary Fig. 5
	gait ataxia	lower limb spasticity	torsion dystonia			HP:0000012 - Urinary urgency; HP:0000666 - Horizontal nystagmus; HP:0001260 - Dysarthria; HP:0001272 - Cerebellar atrophy; HP:0002073 - Progressive cerebellar ataxia; HP:0002174 - Postural tremor; HP:0100543 - Cognitive impairment	Ataxia			HP:0001249 - Intellectual disability; HP:0001257 - Spasticity	Spasticity						no significant findings	933	59.92	140	65.42	164	82			deletion	27	6.46	deletion	6	8.96	deletion	1	3.7
	truncal ataxia	spastic gait	oromandibular dystonia			HP:0000012 - Urinary urgency; HP:0000020 - Urinary incontinence; HP:0000496 - Abnormality of eye movement; HP:0001258 - Spastic paraplegia; HP:0002070 - Limb ataxia; HP:0002495 - Impaired vibratory sensation; HP:0007199 - Progressive spastic paraparesis; HP:0008944 - Distal lower limb amyotrophy	Ataxia_Spasticity			HP:0001251 - Ataxia	Ataxia						significant findings	342	21.97	54	25.23	21	10.5			duplication	7	1.68
	vestibular areflexia	progressive spasticity	writer's cramp			HP:0000011 - Neurogenic bladder; HP:0000473 - Torticollis; HP:0001258 - Spastic paraplegia; HP:0002313 - Spastic paraparesis; HP:0002495 - Impaired vibratory sensation; HP:0008944 - Distal lower limb amyotrophy	Dystonia_Spasticity			HP:0001251 - Ataxia	Ataxia						uncertain	259	16.63	19	8.88	12	6			frameshift	87	20.81	frameshift	10	14.93	frameshift	7	25.93
	spastic ataxia	spastic paraplegia	blepharospasm			HP:0001251 - Ataxia; HP:0001263 - Global developmental delay; HP:0001310 - Dysmetria; HP:0001337 - Tremor	Ataxia			HP:0000252 - Microcephaly; HP:0001249 - Intellectual disability; HP:0001250 - Seizure; HP:0001263 - Global developmental delay; HP:0001285 - Spastic tetraparesis; HP:0007105 - Infantile encephalopathy	Spasticity						sum	1557		214		200				indel	7	1.68
	sensory ataxia	spastic paraparetic gait	limb dystonia			HP:0000518 - Cataract; HP:0001258 - Spastic paraplegia; HP:0001263 - Global developmental delay; HP:0002099 - Asthma; HP:0002123 - Generalized myoclonic seizure; HP:0003737 - Mitochondrial myopathy	Spasticity			HP:0001251 - Ataxia; HP:0001263 - Global developmental delay; HP:0001272 - Cerebellar atrophy; HP:0002342 - Intellectual disability, moderate; HP:0007256 - Abnormal pyramidal sign	Ataxia															intronic	10	2.39
	progressive truncal ataxia	spastic paraparesis	craniofacial dystonia			HP:0001251 - Ataxia; HP:0003198 - Myopathy; HP:0006855 - Cerebellar vermis atrophy; HP:0011402 - Demyelinating sensory neuropathy	Ataxia			HP:0000252 - Microcephaly; HP:0001250 - Seizure; HP:0001285 - Spastic tetraparesis; HP:0012448 - Delayed myelination; HP:0012736 - Profound global developmental delay; HP:0100660 - Dyskinesia	Spasticity															missense	165	39.47	missense	27	40.299	missense	8	29.63
	progressive gait ataxia	progressive spastic quadriplegia	generalized dystonia			HP:0001250 - Seizure; HP:0001251 - Ataxia; HP:0001263 - Global developmental delay; HP:0001337 - Tremor; HP:0002148 - Hypophosphatemia; HP:0003282 - Low alkaline phosphatase	Ataxia			HP:0001249 - Intellectual disability; HP:0001252 - Muscular hypotonia; HP:0001257 - Spasticity; HP:0001263 - Global developmental delay	Spasticity															non-coding	1	0.24
	progressive cerebellar ataxia	upper limb spasticity	lingual dystonia			HP:0000618 - Blindness; HP:0000648 - Optic atrophy; HP:0001251 - Ataxia; HP:0002497 - Spastic ataxia; HP:0004322 - Short stature; HP:0100543 - Cognitive impairment	Ataxia_Spasticity			HP:0000009 - Functional abnormality of the bladder; HP:0001257 - Spasticity; HP:0001258 - Spastic paraplegia; HP:0001288 - Gait disturbance; HP:0002061 - Lower limb spasticity; HP:0002064 - Spastic gait; HP:0003487 - Babinski sign; HP:0007199 - Progressive spastic paraparesis	Spasticity															splice	55	13.16	splice	5	7.46	splice	2	7.41
	optic ataxia	spasticity of pharyngeal muscles	dystonia			HP:0001258 - Spastic paraplegia	Spasticity			HP:0000729 - Autistic behavior; HP:0001249 - Intellectual disability; HP:0001250 - Seizure; HP:0002028 - Chronic diarrhea; HP:0002066 - Gait ataxia	Ataxia															startloss	2	0.48	startloss	2	2.99
	nonprogressive cerebellar ataxia	spasticity of facial muscles	laryngeal dystonia			HP:0000252 - Microcephaly; HP:0000639 - Nystagmus; HP:0001250 - Seizure; HP:0001252 - Hypotonia; HP:0001263 - Global developmental delay; HP:0002510 - Spastic tetraplegia; HP:0004322 - Short stature; HP:0012444 - Brain atrophy; HP:0030043 - Hip subluxation; HP:0100021 - Cerebral palsy	Spasticity			HP:0001257 - Spasticity; HP:0001258 - Spastic paraplegia; HP:0001260 - Dysarthria; HP:0002015 - Dysphagia; HP:0002061 - Lower limb spasticity; HP:0002273 - Tetraparesis; HP:0006801 - Hyperactive deep tendon reflexes; HP:0100543 - Cognitive impairment	Spasticity															stop	57	13.64	stop	6	8.96							coefficients lambda min
	limb ataxia	spastic/hyperactive bladder	paroxysmal dystonia			HP:0000252 - Microcephaly; HP:0000518 - Cataract; HP:0001250 - Seizure; HP:0001251 - Ataxia; HP:0001263 - Global developmental delay; HP:0002808 - Kyphosis; HP:0010576 - Intracranial cystic lesion	Ataxia			HP:0001332 - Dystonia; HP:0100022 - Abnormality of movement	Dystonia																		repeat	6	8.96	repeat	8	29.63
	episodic ataxia	spastic tetraparesis	axial dystonia			HP:0001250 - Seizure; HP:0001257 - Spasticity; HP:0002376 - Developmental regression; HP:0002415 - Leukodystrophy	Spasticity			HP:0001258 - Spastic paraplegia; HP:0001288 - Gait disturbance	Spasticity																		structural variant	5	7.46	structural variant	1	3.7
	cerebellar ataxia associated with quadrupedal gait	spastic tetraplegia	focal dystonia			HP:0000750 - Delayed speech and language development; HP:0001251 - Ataxia; HP:0001256 - Intellectual disability, mild	Ataxia			HP:0000252 - Microcephaly; HP:0000486 - Strabismus; HP:0001250 - Seizure; HP:0001251 - Ataxia; HP:0001263 - Global developmental delay	Ataxia															sum	418		sum	67		sum	27
		spastic hemiparetic gait	orofacial action-specific dystonia induced by speech			HP:0000648 - Optic atrophy; HP:0001249 - Intellectual disability; HP:0001251 - Ataxia; HP:0001257 - Spasticity	Ataxia_Spasticity			HP:0001263 - Global developmental delay; HP:0002313 - Spastic paraparesis	Spasticity
		spastic hemiparesis	dystonic gait			HP:0000338 - Hypomimic face; HP:0001251 - Ataxia; HP:0001260 - Dysarthria; HP:0001300 - Parkinsonism; HP:0002064 - Spastic gait	Ataxia_Spasticity			HP:0001257 - Spasticity; HP:0001258 - Spastic paraplegia; HP:0001260 - Dysarthria; HP:0002061 - Lower limb spasticity; HP:0006801 - Hyperactive deep tendon reflexes; HP:0006986 - Upper limb spasticity; HP:0012043 - Pendular nystagmus; HP:0012447 - Abnormal myelination; HP:0100543 - Cognitive impairment	Spasticity
		spastic dysarthria	arm dystonia			HP:0000496 - Abnormality of eye movement; HP:0000592 - Blue sclerae; HP:0000680 - Delayed eruption of primary teeth; HP:0000708 - Behavioral abnormality; HP:0001290 - Generalized hypotonia; HP:0001332 - Dystonia; HP:0001382 - Joint hypermobility; HP:0002059 - Cerebral atrophy; HP:0002072 - Chorea; HP:0002079 - Hypoplasia of the corpus callosum; HP:0002119 - Ventriculomegaly; HP:0200134 - Epilepti…	Dystonia			HP:0000252 - Microcephaly; HP:0000750 - Delayed speech and language development; HP:0001263 - Global developmental delay; HP:0001332 - Dystonia; HP:0100660 - Dyskinesia	Dystonia
		spastic diplegia	hemidystonia			HP:0001258 - Spastic paraplegia; HP:0001288 - Gait disturbance; HP:0001332 - Dystonia; HP:0001336 - Myoclonus; HP:0002385 - Paraparesis; HP:0002460 - Distal muscle weakness; HP:0002487 - Hyperkinetic movements; HP:0007126 - Proximal amyotrophy	Dystonia_Spasticity			HP:0002191 - Progressive spasticity; HP:0003470 - Paralysis; HP:0007010 - Poor fine motor coordination; HP:0007164 - Slowed slurred speech	Spasticity
		spastic ataxia	leg dystonia			HP:0001251 - Ataxia	Ataxia			HP:0001257 - Spasticity; HP:0001258 - Spastic paraplegia; HP:0001288 - Gait disturbance; HP:0002061 - Lower limb spasticity; HP:0002191 - Progressive spasticity	Spasticity
		slowly progressive spastic quadriparesis				HP:0001264 - Spastic diplegia; HP:0001276 - Hypertonia; HP:0011995 - Atrial septal dilatation	Spasticity	CD99L2 case		HP:0001251 - Ataxia; HP:0001337 - Tremor	Ataxia
		progressive spastic paraplegia				HP:0001251 - Ataxia	Ataxia			HP:0001251 - Ataxia; HP:0001272 - Cerebellar atrophy; HP:0002073 - Progressive cerebellar ataxia	Ataxia
		progressive spastic paraparesis				HP:0001258 - Spastic paraplegia	Spasticity			HP:0001251 - Ataxia; HP:0010545 - Downbeat nystagmus	Ataxia
						HP:0001257 - Spasticity; HP:0001258 - Spastic paraplegia; HP:0001488 - Bilateral ptosis; HP:0002061 - Lower limb spasticity; HP:0002064 - Spastic gait; HP:0002070 - Limb ataxia; HP:0003487 - Babinski sign; HP:0007199 - Progressive spastic paraparesis; HP:0010830 - Impaired tactile sensation	Ataxia_Spasticity			HP:0001251 - Ataxia; HP:0001271 - Polyneuropathy	Ataxia
						HP:0001257 - Spasticity; HP:0001260 - Dysarthria; HP:0001332 - Dystonia; HP:0002064 - Spastic gait; HP:0002067 - Bradykinesia; HP:0002381 - Aphasia; HP:0002427 - Expressive aphasia; HP:0032005 - Hemidystonia; HP:0100660 - Dyskinesia	Dystonia_Spasticity			HP:0001251 - Ataxia	Ataxia
						HP:0001250 - Seizure; HP:0001251 - Ataxia	Ataxia			HP:0001250 - Seizure; HP:0001251 - Ataxia; HP:0001260 - Dysarthria; HP:0001272 - Cerebellar atrophy; HP:0002180 - Neurodegeneration; HP:0002524 - Cataplexy; HP:0100543 - Cognitive impairment	Ataxia
						HP:0001332 - Dystonia; HP:0002151 - Increased serum lactate	Dystonia			HP:0000484 - Hyperopic astigmatism; HP:0000736 - Short attention span; HP:0001251 - Ataxia; HP:0001263 - Global developmental delay; HP:0001271 - Polyneuropathy; HP:0001272 - Cerebellar atrophy; HP:0002066 - Gait ataxia; HP:0002353 - EEG abnormality	Ataxia
						HP:0001258 - Spastic paraplegia	Spasticity			HP:0000252 - Microcephaly; HP:0001250 - Seizure; HP:0001251 - Ataxia; HP:0001252 - Muscular hypotonia; HP:0001263 - Global developmental delay; HP:0001272 - Cerebellar atrophy; HP:0001332 - Dystonia; HP:0001913 - Granulocytopenia; HP:0002353 - EEG abnormality; HP:0002360 - Sleep disturbance; HP:0004322 - Short stature; HP:0100851 - Abnormal emotion/affect behavior	Ataxia_Dystonia
						HP:0001258 - Spastic paraplegia; HP:0007354 - Amyotrophic lateral sclerosis	Spasticity			HP:0001257 - Spasticity	Spasticity
						HP:0000012 - Urinary urgency; HP:0000020 - Urinary incontinence; HP:0000496 - Abnormality of eye movement; HP:0001258 - Spastic paraplegia; HP:0001260 - Dysarthria; HP:0002066 - Gait ataxia; HP:0002070 - Limb ataxia; HP:0002495 - Impaired vibratory sensation; HP:0007199 - Progressive spastic paraparesis; HP:0010830 - Impaired tactile sensation	Ataxia_Spasticity			HP:0001272 - Cerebellar atrophy; HP:0002066 - Gait ataxia; HP:0002070 - Limb ataxia	Ataxia
						HP:0000407 - Sensorineural hearing impairment; HP:0000501 - Glaucoma; HP:0000648 - Optic atrophy; HP:0001251 - Ataxia; HP:0001271 - Polyneuropathy	Ataxia			HP:0002313 - Spastic paraparesis	Spasticity
						HP:0001251 - Ataxia	Ataxia			HP:0001271 - Polyneuropathy; HP:0001272 - Cerebellar atrophy; HP:0002497 - Spastic ataxia	Ataxia_Spasticity
						HP:0001257 - Spasticity; HP:0001332 - Dystonia; HP:0001336 - Myoclonus; HP:0002072 - Chorea	Dystonia_Spasticity			HP:0001251 - Ataxia; HP:0001271 - Polyneuropathy; HP:0002497 - Spastic ataxia; HP:0012246 - Oculomotor nerve palsy	Ataxia_Spasticity
						HP:0001251 - Ataxia; HP:0002385 - Paraparesis; HP:0010871 - Sensory ataxia	Ataxia			HP:0000365 - Hearing impairment; HP:0001271 - Polyneuropathy; HP:0002313 - Spastic paraparesis	Spasticity
						HP:0000570 - Abnormal saccadic eye movements; HP:0000639 - Nystagmus; HP:0000641 - Dysmetric saccades; HP:0001152 - Saccadic smooth pursuit; HP:0001251 - Ataxia; HP:0001332 - Dystonia; HP:0002015 - Dysphagia; HP:0002066 - Gait ataxia; HP:0002070 - Limb ataxia; HP:0007010 - Poor fine motor coordination; HP:0031960 - Arm dystonia	Ataxia_Dystonia			HP:0001250 - Seizure; HP:0001251 - Ataxia; HP:0001256 - Intellectual disability, mild; HP:0001263 - Global developmental delay; HP:0001298 - Encephalopathy	Ataxia
						HP:0001257 - Spasticity; HP:0002064 - Spastic gait; HP:0010551 - Paraplegia/paraparesis	Spasticity			HP:0001251 - Ataxia; HP:0002066 - Gait ataxia; HP:0002073 - Progressive cerebellar ataxia; HP:0002510 - Spastic tetraplegia	Ataxia_Spasticity
						HP:0000012 - Urinary urgency; HP:0000648 - Optic atrophy; HP:0001258 - Spastic paraplegia; HP:0001271 - Polyneuropathy; HP:0002066 - Gait ataxia; HP:0007141 - Sensorimotor neuropathy; HP:0100639 - Erectile dysfunction	Ataxia_Spasticity			HP:0000648 - Optic atrophy; HP:0001272 - Cerebellar atrophy; HP:0002073 - Progressive cerebellar ataxia; HP:0100543 - Cognitive impairment	Ataxia
						HP:0001251 - Ataxia; HP:0001272 - Cerebellar atrophy; HP:0002066 - Gait ataxia; HP:0002073 - Progressive cerebellar ataxia; HP:0002354 - Memory impairment; HP:0007240 - Progressive gait ataxia	Ataxia			HP:0001260 - Dysarthria; HP:0002073 - Progressive cerebellar ataxia	Ataxia
						HP:0001251 - Ataxia; HP:0002066 - Gait ataxia; HP:0002073 - Progressive cerebellar ataxia; HP:0002354 - Memory impairment; HP:0003326 - Myalgia; HP:0007010 - Poor fine motor coordination	Ataxia			HP:0001251 - Ataxia; HP:0001272 - Cerebellar atrophy	Ataxia
						HP:0001251 - Ataxia; HP:0002345 - Action tremor; HP:0007240 - Progressive gait ataxia; HP:0007325 - Generalized dystonia	Ataxia_Dystonia			HP:0001258 - Spastic paraplegia; HP:0001288 - Gait disturbance	Spasticity
						HP:0001258 - Spastic paraplegia	Spasticity			HP:0001251 - Ataxia	Ataxia
						HP:0001258 - Spastic paraplegia	Spasticity			HP:0001251 - Ataxia; HP:0002080 - Intention tremor	Ataxia
						HP:0001251 - Ataxia; HP:0001332 - Dystonia; HP:0001337 - Tremor; HP:0003474 - Somatic sensory dysfunction	Ataxia_Dystonia			HP:0001251 - Ataxia; HP:0001260 - Dysarthria; HP:0002066 - Gait ataxia; HP:0002080 - Intention tremor; HP:0100543 - Cognitive impairment	Ataxia
						HP:0001283 - Bulbar palsy; HP:0001324 - Muscle weakness; HP:0002313 - Spastic paraparesis; HP:0003202 - Skeletal muscle atrophy; HP:0007269 - Spinal muscular atrophy; HP:0007354 - Amyotrophic lateral sclerosis; HP:0007373 - Motor neuron atrophy	Spasticity			HP:0001257 - Spasticity; HP:0001258 - Spastic paraplegia; HP:0002061 - Lower limb spasticity; HP:0002064 - Spastic gait; HP:0003470 - Paralysis; HP:0003474 - Sensory impairment; HP:0003487 - Babinski sign	Spasticity
						HP:0001251 - Ataxia; HP:0001258 - Spastic paraplegia; HP:0001337 - Tremor	Ataxia_Spasticity			HP:0000518 - Cataract; HP:0001007 - Hirsutism; HP:0001251 - Ataxia; HP:0001263 - Global developmental delay; HP:0001272 - Cerebellar atrophy; HP:0001337 - Tremor; HP:0008936 - Muscular hypotonia of the trunk	Ataxia
						HP:0001258 - Spastic paraplegia	Spasticity			HP:0001257 - Spasticity	Spasticity
						HP:0001257 - Spasticity; HP:0002385 - Paraparesis; HP:0007354 - Amyotrophic lateral sclerosis	Spasticity			HP:0000657 - Oculomotor apraxia; HP:0001251 - Ataxia; HP:0001260 - Dysarthria; HP:0001272 - Cerebellar atrophy	Ataxia
						HP:0001251 - Ataxia	Ataxia			HP:0000011 - Neurogenic bladder; HP:0000238 - Hydrocephalus; HP:0002497 - Spastic ataxia; HP:0006989 - Dysplastic corpus callosum; HP:0007240 - Progressive gait ataxia	Ataxia_Spasticity
						HP:0000035 - Abnormal testis morphology; HP:0000365 - Hearing impairment; HP:0000407 - Sensorineural hearing impairment; HP:0000750 - Delayed speech and language development; HP:0001263 - Global developmental delay; HP:0001266 - Choreoathetosis; HP:0001270 - Motor delay; HP:0001276 - Hypertonia; HP:0001332 - Dystonia; HP:0001543 - Gastroschisis; HP:0004322 - Short stature; HP:0005101 - High-frequ…	Dystonia			HP:0001257 - Spasticity; HP:0001260 - Dysarthria; HP:0001332 - Dystonia; HP:0002064 - Spastic gait	Dystonia_Spasticity
						HP:0001285 - Spastic tetraparesis; HP:0003202 - Skeletal muscle atrophy; HP:0007354 - Amyotrophic lateral sclerosis; HP:0009055 - Generalized limb muscle atrophy; HP:0010551 - Paraplegia/paraparesis	Spasticity			HP:0001251 - Ataxia; HP:0001256 - Intellectual disability, mild; HP:0001271 - Polyneuropathy; HP:0001288 - Gait disturbance; HP:0002066 - Gait ataxia; HP:0002385 - Paraparesis; HP:0002497 - Spastic ataxia	Ataxia_Spasticity
						HP:0001251 - Ataxia; HP:0001260 - Dysarthria; HP:0001272 - Cerebellar atrophy; HP:0001336 - Myoclonus; HP:0002346 - Head tremor; HP:0031986 - Polyminimyoclonus	Ataxia			HP:0001258 - Spastic paraplegia; HP:0001288 - Gait disturbance	Spasticity
						HP:0001257 - Spasticity; HP:0001258 - Spastic paraplegia; HP:0001288 - Gait disturbance; HP:0002061 - Lower limb spasticity; HP:0002191 - Progressive spasticity; HP:0002415 - Leukodystrophy	Spasticity			HP:0002073 - Progressive cerebellar ataxia	Ataxia
						HP:0001258 - Spastic paraplegia; HP:0007354 - Amyotrophic lateral sclerosis	Spasticity			HP:0001260 - Dysarthria; HP:0002015 - Dysphagia; HP:0002073 - Progressive cerebellar ataxia	Ataxia
						HP:0001258 - Spastic paraplegia; HP:0002352 - Leukoencephalopathy	Spasticity			HP:0001251 - Ataxia	Ataxia
						HP:0001251 - Ataxia	Ataxia			HP:0000405 - Conductive hearing impairment; HP:0000486 - Strabismus; HP:0001251 - Ataxia; HP:0001263 - Global developmental delay	Ataxia
						HP:0001251 - Ataxia; HP:0001271 - Polyneuropathy	Ataxia			HP:0001257 - Spasticity; HP:0001300 - Parkinsonism; HP:0002015 - Dysphagia; HP:0002273 - Tetraparesis; HP:0003474 - Sensory impairment; HP:0030182 - Tetraplegia/tetraparesis	Spasticity
						HP:0001251 - Ataxia; HP:0001300 - Parkinsonism	Ataxia			HP:0000539 - Abnormality of refraction; HP:0000750 - Delayed speech and language development; HP:0001251 - Ataxia; HP:0001270 - Motor delay; HP:0100543 - Cognitive impairment	Ataxia
						HP:0001258 - Spastic paraplegia	Spasticity			HP:0001285 - Spastic tetraparesis; HP:0007240 - Progressive gait ataxia	Ataxia_Spasticity
						HP:0001257 - Spasticity; HP:0001260 - Dysarthria; HP:0001324 - Muscle weakness; HP:0002015 - Dysphagia; HP:0003394 - Muscle spasm; HP:0007354 - Amyotrophic lateral sclerosis; HP:0100295 - Muscle fiber atrophy	Spasticity			HP:0000365 - Hearing impairment; HP:0001251 - Ataxia; HP:0001263 - Global developmental delay	Ataxia
						HP:0000238 - Hydrocephalus; HP:0000505 - Visual impairment; HP:0001249 - Intellectual disability; HP:0001250 - Seizure; HP:0001263 - Global developmental delay; HP:0001285 - Spastic tetraparesis; HP:0001298 - Encephalopathy; HP:0002140 - Ischemic stroke; HP:0002170 - Intracranial hemorrhage; HP:0003256 - Abnormality of the coagulation cascade	Spasticity			HP:0001251 - Ataxia; HP:0001258 - Spastic paraplegia; HP:0007354 - Amyotrophic lateral sclerosis	Ataxia_Spasticity
						HP:0001249 - Intellectual disability; HP:0001251 - Ataxia; HP:0001263 - Global developmental delay; HP:0004322 - Short stature; HP:0100660 - Dyskinesia	Ataxia			HP:0001251 - Ataxia; HP:0002075 - Dysdiadochokinesis; HP:0002080 - Intention tremor; HP:0006855 - Cerebellar vermis atrophy	Ataxia
						HP:0001257 - Spasticity; HP:0001258 - Spastic paraplegia; HP:0002070 - Limb ataxia	Ataxia_Spasticity			HP:0000252 - Microcephaly; HP:0000666 - Horizontal nystagmus; HP:0001251 - Ataxia; HP:0002015 - Dysphagia; HP:0004322 - Short stature; HP:0007220 - Demyelinating motor neuropathy; HP:0007340 - Lower limb muscle weakness; HP:0008936 - Muscular hypotonia of the trunk	Ataxia
						HP:0000011 - Neurogenic bladder; HP:0001257 - Spasticity; HP:0001258 - Spastic paraplegia; HP:0002070 - Limb ataxia; HP:0003124 - Hypercholesterolemia	Ataxia_Spasticity			HP:0000365 - Hearing impairment; HP:0000821 - Hypothyroidism; HP:0001252 - Muscular hypotonia; HP:0001263 - Global developmental delay; HP:0001332 - Dystonia; HP:0001344 - Absent speech; HP:0001561 - Polyhydramnios; HP:0001596 - Alopecia; HP:0002247 - Duodenal atresia; HP:0100022 - Abnormality of movement	Dystonia
						HP:0001260 - Dysarthria; HP:0001272 - Cerebellar atrophy; HP:0002273 - Tetraparesis; HP:0002497 - Spastic ataxia	Ataxia_Spasticity			HP:0000750 - Delayed speech and language development; HP:0001251 - Ataxia; HP:0001256 - Intellectual disability, mild; HP:0001263 - Global developmental delay; HP:0002080 - Intention tremor; HP:0002322 - Resting tremor; HP:0010877 - Monocular strabismus	Ataxia
						HP:0000012 - Urinary urgency; HP:0000338 - Hypomimic face; HP:0001251 - Ataxia; HP:0001272 - Cerebellar atrophy; HP:0001278 - Orthostatic hypotension; HP:0001300 - Parkinsonism; HP:0001751 - Vestibular dysfunction; HP:0002067 - Bradykinesia; HP:0002494 - Abnormal rapid eye movement sleep	Ataxia			HP:0001251 - Ataxia; HP:0001252 - Muscular hypotonia; HP:0001263 - Global developmental delay; HP:0001272 - Cerebellar atrophy	Ataxia
						HP:0001251 - Ataxia; HP:0001350 - Slurred speech; HP:0002131 - Episodic ataxia; HP:0002167 - Neurological speech impairment	Ataxia			HP:0001258 - Spastic paraplegia	Spasticity
						HP:0001258 - Spastic paraplegia	Spasticity			HP:0001332 - Dystonia	Dystonia
						HP:0001045 - Vitiligo; HP:0001251 - Ataxia; HP:0001257 - Spasticity; HP:0001272 - Cerebellar atrophy; HP:0004322 - Short stature	Ataxia_Spasticity			HP:0001251 - Ataxia	Ataxia
						HP:0000473 - Torticollis; HP:0001332 - Dystonia; HP:0001336 - Myoclonus; HP:0002650 - Scoliosis; HP:0007325 - Generalized dystonia; HP:0100660 - Dyskinesia	Dystonia			HP:0000252 - Microcephaly; HP:0001252 - Muscular hypotonia; HP:0001332 - Dystonia; HP:0002093 - Respiratory insufficiency; HP:0002240 - Hepatomegaly; HP:0100022 - Abnormality of movement	Dystonia
						HP:0001258 - Spastic paraplegia	Spasticity			HP:0001251 - Ataxia	Ataxia
						HP:0000356 - Abnormality of the outer ear; HP:0000664 - Synophrys; HP:0000750 - Delayed speech and language development; HP:0001258 - Spastic paraplegia; HP:0001264 - Spastic diplegia; HP:0001270 - Motor delay; HP:0001276 - Hypertonia; HP:0002500 - Abnormal cerebral white matter morphology	Spasticity			HP:0001251 - Ataxia	Ataxia
						HP:0000639 - Nystagmus; HP:0001263 - Global developmental delay; HP:0001264 - Spastic diplegia; HP:0001276 - Hypertonia; HP:0002352 - Leukoencephalopathy; HP:0002415 - Leukodystrophy; HP:0012447 - Abnormal myelination	Spasticity			HP:0001251 - Ataxia; HP:0001263 - Global developmental delay; HP:0004322 - Short stature; HP:0100021 - Cerebral palsy	Ataxia
						HP:0001251 - Ataxia; HP:0001257 - Spasticity; HP:0002376 - Developmental regression	Ataxia_Spasticity			HP:0001251 - Ataxia; HP:0001256 - Intellectual disability, mild; HP:0001332 - Dystonia; HP:0001337 - Tremor	Ataxia_Dystonia
						HP:0001258 - Spastic paraplegia; HP:0007354 - Amyotrophic lateral sclerosis	Spasticity			HP:0001300 - Parkinsonism; HP:0001332 - Dystonia; HP:0002072 - Chorea	Dystonia
						HP:0001258 - Spastic paraplegia; HP:0007354 - Amyotrophic lateral sclerosis	Spasticity			HP:0000648 - Optic atrophy; HP:0001258 - Spastic paraplegia	Spasticity
						HP:0001258 - Spastic paraplegia	Spasticity			HP:0000365 - Hearing impairment; HP:0000750 - Delayed speech and language development; HP:0001249 - Intellectual disability; HP:0001251 - Ataxia; HP:0001252 - Muscular hypotonia	Ataxia
						HP:0000252 - Microcephaly; HP:0001250 - Seizure; HP:0001252 - Hypotonia; HP:0001258 - Spastic paraplegia; HP:0001263 - Global developmental delay; HP:0003236 - Elevated circulating creatine kinase concentration	Spasticity			HP:0001258 - Spastic paraplegia; HP:0002064 - Spastic gait; HP:0002066 - Gait ataxia	Ataxia_Spasticity
						HP:0001251 - Ataxia; HP:0001272 - Cerebellar atrophy; HP:0002066 - Gait ataxia; HP:0002378 - Hand tremor; HP:0010532 - Paroxysmal vertigo	Ataxia			HP:0001251 - Ataxia; HP:0001257 - Spasticity; HP:0002415 - Leukodystrophy	Ataxia_Spasticity
						HP:0001251 - Ataxia	Ataxia			HP:0000763 - Sensory neuropathy; HP:0001251 - Ataxia; HP:0001751 - Vestibular dysfunction; HP:0002066 - Gait ataxia	Ataxia
						HP:0001251 - Ataxia; HP:0001260 - Dysarthria; HP:0001288 - Gait disturbance; HP:0003236 - Elevated circulating creatine kinase concentration; HP:0007256 - Abnormal pyramidal sign	Ataxia			HP:0001256 - Intellectual disability, mild; HP:0001257 - Spasticity; HP:0001263 - Global developmental delay; HP:0002313 - Spastic paraparesis; HP:0004322 - Short stature; HP:0010551 - Paraplegia/paraparesis	Spasticity
						HP:0001251 - Ataxia	Ataxia			HP:0000012 - Urinary urgency; HP:0000571 - Hypometric saccades; HP:0001152 - Saccadic smooth pursuit; HP:0001251 - Ataxia; HP:0001260 - Dysarthria; HP:0001288 - Gait disturbance; HP:0001347 - Hyperreflexia; HP:0002015 - Dysphagia; HP:0002066 - Gait ataxia; HP:0002070 - Limb ataxia; HP:0033051 - Impaired executive functioning; HP:0100543 - Cognitive impairment	Ataxia
						HP:0001250 - Seizure; HP:0001251 - Ataxia; HP:0001263 - Global developmental delay; HP:0001336 - Myoclonus; HP:0002123 - Generalized myoclonic seizure; HP:0002342 - Intellectual disability, moderate; HP:0002376 - Developmental regression	Ataxia			HP:0002073 - Progressive cerebellar ataxia	Ataxia
						HP:0001258 - Spastic paraplegia; HP:0007354 - Amyotrophic lateral sclerosis	Spasticity			HP:0000252 - Microcephaly; HP:0001251 - Ataxia	Ataxia
						HP:0001258 - Spastic paraplegia	Spasticity			HP:0001251 - Ataxia; HP:0100543 - Cognitive impairment	Ataxia
						HP:0000012 - Urinary urgency; HP:0000726 - Dementia; HP:0001251 - Ataxia; HP:0001272 - Cerebellar atrophy; HP:0002067 - Bradykinesia; HP:0002072 - Chorea; HP:0002186 - Apraxia; HP:0002345 - Action tremor; HP:0002360 - Sleep disturbance; HP:0100543 - Cognitive impairment	Ataxia			HP:0000012 - Urinary urgency; HP:0001257 - Spasticity; HP:0002061 - Lower limb spasticity; HP:0003474 - Sensory impairment; HP:0006801 - Hyperactive deep tendon reflexes; HP:0010551 - Paraplegia/paraparesis	Spasticity
						HP:0001258 - Spastic paraplegia	Spasticity			HP:0000750 - Delayed speech and language development; HP:0001249 - Intellectual disability; HP:0001304 - Torsion dystonia; HP:0001336 - Myoclonus; HP:0001337 - Tremor; HP:0002066 - Gait ataxia; HP:0002304 - Akinesia; HP:0025145 - Rigors	Ataxia_Dystonia
						HP:0001251 - Ataxia; HP:0001258 - Spastic paraplegia	Ataxia_Spasticity			HP:0001249 - Intellectual disability; HP:0001251 - Ataxia; HP:0001257 - Spasticity; HP:0001332 - Dystonia; HP:0001337 - Tremor	Ataxia_Dystonia_Spasticity
						HP:0001257 - Spasticity; HP:0001324 - Muscle weakness; HP:0002180 - Neurodegeneration; HP:0003202 - Skeletal muscle atrophy; HP:0007354 - Amyotrophic lateral sclerosis; HP:0007373 - Motor neuron atrophy	Spasticity			HP:0001257 - Spasticity; HP:0001258 - Spastic paraplegia; HP:0001288 - Gait disturbance; HP:0002061 - Lower limb spasticity; HP:0002191 - Progressive spasticity	Spasticity
						HP:0001257 - Spasticity; HP:0002015 - Dysphagia; HP:0002075 - Dysdiadochokinesis; HP:0002167 - Neurological speech impairment; HP:0003202 - Skeletal muscle atrophy; HP:0003401 - Paresthesia; HP:0008954 - Intrinsic hand muscle atrophy; HP:0009130 - Hand muscle atrophy; HP:0010551 - Paraplegia/paraparesis; HP:0012452 - Restless legs	Spasticity			HP:0001257 - Spasticity; HP:0001258 - Spastic paraplegia; HP:0001288 - Gait disturbance; HP:0002061 - Lower limb spasticity; HP:0002191 - Progressive spasticity	Spasticity
						HP:0001251 - Ataxia	Ataxia			HP:0001251 - Ataxia; HP:0001257 - Spasticity; HP:0001258 - Spastic paraplegia; HP:0002061 - Lower limb spasticity; HP:0003474 - Sensory impairment	Ataxia_Spasticity
						HP:0001258 - Spastic paraplegia	Spasticity			HP:0001332 - Dystonia	Dystonia
						HP:0001251 - Ataxia; HP:0001272 - Cerebellar atrophy; HP:0001751 - Vestibular dysfunction; HP:0002073 - Progressive cerebellar ataxia; HP:0002380 - Fasciculations; HP:0003236 - Elevated circulating creatine kinase concentration; HP:0007141 - Sensorimotor neuropathy; HP:0012735 - Cough	Ataxia			HP:0001324 - Muscle weakness; HP:0002061 - Lower limb spasticity; HP:0002064 - Spastic gait; HP:0002313 - Spastic paraparesis; HP:0002344 - Progressive neurologic deterioration; HP:0002361 - Psychomotor deterioration; HP:0003202 - Skeletal muscle atrophy; HP:0003487 - Babinski sign	Spasticity
						HP:0001257 - Spasticity; HP:0010551 - Paraplegia/paraparesis	Spasticity			HP:0001258 - Spastic paraplegia; HP:0001288 - Gait disturbance; HP:0001347 - Hyperreflexia	Spasticity
						HP:0001258 - Spastic paraplegia	Spasticity			HP:0000405 - Conductive hearing impairment; HP:0001263 - Global developmental delay; HP:0001332 - Dystonia	Dystonia
						HP:0000365 - Hearing impairment; HP:0001251 - Ataxia	Ataxia			HP:0000405 - Conductive hearing impairment; HP:0001263 - Global developmental delay; HP:0001332 - Dystonia	Dystonia
						HP:0001285 - Spastic tetraparesis; HP:0002283 - Global brain atrophy; HP:0007354 - Amyotrophic lateral sclerosis	Spasticity			HP:0001251 - Ataxia	Ataxia
						HP:0001258 - Spastic paraplegia	Spasticity			HP:0001251 - Ataxia; HP:0001257 - Spasticity; HP:0007354 - Amyotrophic lateral sclerosis	Ataxia_Spasticity
						HP:0000012 - Urinary urgency; HP:0001251 - Ataxia; HP:0001260 - Dysarthria; HP:0001272 - Cerebellar atrophy; HP:0002015 - Dysphagia; HP:0002313 - Spastic paraparesis; HP:0002497 - Spastic ataxia	Ataxia_Spasticity			HP:0001258 - Spastic paraplegia	Spasticity
						HP:0001258 - Spastic paraplegia	Spasticity			HP:0001332 - Dystonia	Dystonia
						HP:0001251 - Ataxia	Ataxia			HP:0001251 - Ataxia; HP:0001257 - Spasticity; HP:0001258 - Spastic paraplegia; HP:0001288 - Gait disturbance; HP:0002061 - Lower limb spasticity; HP:0002191 - Progressive spasticity	Ataxia_Spasticity
						HP:0001251 - Ataxia; HP:0001257 - Spasticity; HP:0100543 - Cognitive impairment	Ataxia_Spasticity			HP:0000639 - Nystagmus; HP:0001260 - Dysarthria; HP:0001272 - Cerebellar atrophy; HP:0002066 - Gait ataxia	Ataxia
						HP:0001258 - Spastic paraplegia	Spasticity			HP:0001257 - Spasticity; HP:0001258 - Spastic paraplegia; HP:0001288 - Gait disturbance; HP:0002061 - Lower limb spasticity; HP:0002191 - Progressive spasticity	Spasticity
						HP:0001258 - Spastic paraplegia; HP:0007354 - Amyotrophic lateral sclerosis	Spasticity			HP:0001251 - Ataxia; HP:0001271 - Polyneuropathy; HP:0001332 - Dystonia; HP:0008568 - Vestibular areflexia	Ataxia_Dystonia
						HP:0001251 - Ataxia; HP:0001300 - Parkinsonism; HP:0002067 - Bradykinesia	Ataxia			HP:0001332 - Dystonia; HP:0002650 - Scoliosis; HP:0007325 - Generalized dystonia	Dystonia
						HP:0001258 - Spastic paraplegia; HP:0001300 - Parkinsonism	Spasticity			HP:0001252 - Muscular hypotonia; HP:0001332 - Dystonia; HP:0002650 - Scoliosis; HP:0004325 - Decreased body weight; HP:0100021 - Cerebral palsy	Dystonia
						HP:0001258 - Spastic paraplegia	Spasticity			HP:0001251 - Ataxia; HP:0001337 - Tremor; HP:0002385 - Paraparesis; HP:0031172 - Sectoral retinitis pigmentosa	Ataxia
						HP:0001258 - Spastic paraplegia	Spasticity			HP:0001251 - Ataxia; HP:0001271 - Polyneuropathy; HP:0001332 - Dystonia	Ataxia_Dystonia
						HP:0000473 - Torticollis; HP:0001332 - Dystonia; HP:0001337 - Tremor; HP:0002321 - Vertigo	Dystonia			HP:0000486 - Strabismus; HP:0001263 - Global developmental delay; HP:0002064 - Spastic gait; HP:0002943 - Thoracic scoliosis; HP:0005484 - Postnatal microcephaly	Spasticity
						HP:0001258 - Spastic paraplegia	Spasticity			HP:0001251 - Ataxia	Ataxia
						HP:0001251 - Ataxia; HP:0001258 - Spastic paraplegia	Ataxia_Spasticity			HP:0001252 - Muscular hypotonia; HP:0001258 - Spastic paraplegia; HP:0001270 - Motor delay	Spasticity
						HP:0000256 - Macrocephaly; HP:0000639 - Nystagmus; HP:0000657 - Oculomotor apraxia; HP:0000708 - Behavioral abnormality; HP:0000819 - Diabetes mellitus; HP:0001251 - Ataxia; HP:0001252 - Hypotonia; HP:0001263 - Global developmental delay; HP:0002186 - Apraxia; HP:0025278 - Cold-induced sweating	Ataxia			HP:0001258 - Spastic paraplegia	Spasticity
						HP:0001251 - Ataxia; HP:0001271 - Polyneuropathy; HP:0001324 - Muscle weakness; HP:0002497 - Spastic ataxia	Ataxia_Spasticity			HP:0000736 - Short attention span; HP:0000750 - Delayed speech and language development; HP:0001251 - Ataxia; HP:0001263 - Global developmental delay; HP:0002066 - Gait ataxia	Ataxia
						HP:0001258 - Spastic paraplegia	Spasticity			HP:0000496 - Abnormality of eye movement; HP:0001251 - Ataxia; HP:0002066 - Gait ataxia; HP:0002070 - Limb ataxia	Ataxia
						HP:0000012 - Urinary urgency; HP:0000338 - Hypomimic face; HP:0000570 - Abnormal saccadic eye movements; HP:0001251 - Ataxia; HP:0001260 - Dysarthria; HP:0002066 - Gait ataxia; HP:0002070 - Limb ataxia; HP:0002073 - Progressive cerebellar ataxia; HP:0002375 - Hypokinesia; HP:0007141 - Sensorimotor neuropathy; HP:0007670 - Abnormal vestibulo-ocular reflex; HP:0100543 - Cognitive impairment	Ataxia			HP:0001257 - Spasticity; HP:0001258 - Spastic paraplegia; HP:0001288 - Gait disturbance; HP:0002061 - Lower limb spasticity; HP:0002191 - Progressive spasticity	Spasticity
						HP:0000338 - Hypomimic face; HP:0001251 - Ataxia; HP:0001260 - Dysarthria; HP:0002015 - Dysphagia; HP:0007010 - Poor fine motor coordination	Ataxia			HP:0001249 - Intellectual disability; HP:0001251 - Ataxia; HP:0001257 - Spasticity; HP:0001258 - Spastic paraplegia; HP:0001288 - Gait disturbance; HP:0002061 - Lower limb spasticity; HP:0002191 - Progressive spasticity	Ataxia_Spasticity
						HP:0001258 - Spastic paraplegia	Spasticity			HP:0001260 - Dysarthria; HP:0001271 - Polyneuropathy; HP:0001272 - Cerebellar atrophy; HP:0001337 - Tremor; HP:0002066 - Gait ataxia; HP:0007256 - Abnormal pyramidal sign	Ataxia
						HP:0001258 - Spastic paraplegia; HP:0001271 - Polyneuropathy	Spasticity			HP:0001271 - Polyneuropathy; HP:0001284 - Areflexia; HP:0002066 - Gait ataxia; HP:0007340 - Lower limb muscle weakness	Ataxia
						HP:0002497 - Spastic ataxia	Ataxia_Spasticity			HP:0000365 - Hearing impairment; HP:0001251 - Ataxia; HP:0001257 - Spasticity; HP:0001337 - Tremor	Ataxia_Spasticity
						HP:0001258 - Spastic paraplegia; HP:0001271 - Polyneuropathy	Spasticity			HP:0001257 - Spasticity; HP:0001258 - Spastic paraplegia; HP:0001288 - Gait disturbance; HP:0002061 - Lower limb spasticity; HP:0002191 - Progressive spasticity; HP:0002313 - Spastic paraparesis	Spasticity
						HP:0001251 - Ataxia; HP:0001272 - Cerebellar atrophy; HP:0001337 - Tremor; HP:0003487 - Babinski sign	Ataxia			HP:0001271 - Polyneuropathy; HP:0001288 - Gait disturbance; HP:0002061 - Lower limb spasticity; HP:0006855 - Cerebellar vermis atrophy	Spasticity
						HP:0000709 - Psychosis; HP:0001251 - Ataxia	Ataxia			HP:0001258 - Spastic paraplegia; HP:0001761 - Pes cavus; HP:0012246 - Oculomotor nerve palsy	Spasticity
						HP:0000666 - Horizontal nystagmus; HP:0001251 - Ataxia; HP:0001272 - Cerebellar atrophy; HP:0002403 - Positive Romberg sign	Ataxia			HP:0002346 - Head tremor; HP:0002497 - Spastic ataxia	Ataxia_Spasticity
						HP:0001251 - Ataxia; HP:0002131 - Episodic ataxia	Ataxia			HP:0002066 - Gait ataxia; HP:0002070 - Limb ataxia	Ataxia
						HP:0001251 - Ataxia; HP:0002131 - Episodic ataxia	Ataxia			HP:0001258 - Spastic paraplegia	Spasticity
						HP:0000012 - Urinary urgency; HP:0000511 - Vertical supranuclear gaze palsy; HP:0000570 - Abnormal saccadic eye movements; HP:0001251 - Ataxia; HP:0001260 - Dysarthria; HP:0001271 - Polyneuropathy; HP:0001272 - Cerebellar atrophy; HP:0002015 - Dysphagia	Ataxia			HP:0000622 - Blurred vision; HP:0001251 - Ataxia; HP:0001350 - Slurred speech; HP:0002141 - Gait imbalance	Ataxia
						HP:0000657 - Oculomotor apraxia; HP:0001251 - Ataxia	Ataxia			HP:0002073 - Progressive cerebellar ataxia	Ataxia
						HP:0001251 - Ataxia; HP:0001257 - Spasticity; HP:0002313 - Spastic paraparesis; HP:0002497 - Spastic ataxia	Ataxia_Spasticity			HP:0000252 - Microcephaly; HP:0000750 - Delayed speech and language development; HP:0001251 - Ataxia	Ataxia
						HP:0000028 - Cryptorchidism; HP:0000508 - Ptosis; HP:0000750 - Delayed speech and language development; HP:0000822 - Hypertension; HP:0001251 - Ataxia; HP:0001252 - Hypotonia; HP:0001270 - Motor delay; HP:0001332 - Dystonia; HP:0001631 - Atrial septal defect; HP:0001655 - Patent foramen ovale; HP:0002194 - Delayed gross motor development; HP:0002376 - Developmental regression; HP:0002910 - Elevat…	Ataxia_Dystonia			HP:0001258 - Spastic paraplegia; HP:0002313 - Spastic paraparesis; HP:0002317 - Unsteady gait	Spasticity
						HP:0001258 - Spastic paraplegia	Spasticity			HP:0001285 - Spastic tetraparesis; HP:0002463 - Language impairment; HP:0010821 - Focal emotional seizure with laughing; HP:0010864 - Intellectual disability, severe	Spasticity
						HP:0000668 - Hypodontia; HP:0001251 - Ataxia; HP:0001270 - Motor delay; HP:0001298 - Encephalopathy; HP:0002352 - Leukoencephalopathy; HP:0002415 - Leukodystrophy; HP:0002474 - Expressive language delay; HP:0006808 - Cerebral hypomyelination	Ataxia			HP:0001251 - Ataxia; HP:0002131 - Episodic ataxia	Ataxia
						HP:0000012 - Urinary urgency; HP:0000338 - Hypomimic face; HP:0001251 - Ataxia; HP:0001260 - Dysarthria; HP:0002015 - Dysphagia; HP:0002066 - Gait ataxia; HP:0002070 - Limb ataxia; HP:0100639 - Erectile dysfunction	Ataxia			HP:0000707 - Abnormality of the nervous system; HP:0001251 - Ataxia; HP:0001332 - Dystonia; HP:0002066 - Gait ataxia; HP:0002070 - Limb ataxia; HP:0002073 - Progressive cerebellar ataxia	Ataxia_Dystonia
						HP:0001251 - Ataxia; HP:0001257 - Spasticity; HP:0003326 - Myalgia; HP:0003737 - Mitochondrial myopathy	Ataxia_Spasticity			HP:0000640 - Gaze-evoked nystagmus; HP:0000641 - Dysmetric saccades; HP:0001152 - Saccadic smooth pursuit; HP:0001251 - Ataxia; HP:0002066 - Gait ataxia	Ataxia
						HP:0001251 - Ataxia; HP:0001272 - Cerebellar atrophy; HP:0001310 - Dysmetria; HP:0002075 - Dysdiadochokinesis; HP:0002080 - Intention tremor	Ataxia			HP:0000707 - Abnormality of the nervous system; HP:0001250 - Seizure; HP:0001251 - Ataxia; HP:0001288 - Gait disturbance; HP:0002066 - Gait ataxia	Ataxia
						HP:0001251 - Ataxia; HP:0001263 - Global developmental delay; HP:0001272 - Cerebellar atrophy	Ataxia			HP:0001257 - Spasticity; HP:0001258 - Spastic paraplegia; HP:0001288 - Gait disturbance; HP:0002061 - Lower limb spasticity; HP:0002191 - Progressive spasticity	Spasticity
						HP:0001258 - Spastic paraplegia	Spasticity			HP:0001258 - Spastic paraplegia; HP:0005340 - Spastic/hyperactive bladder; HP:0007199 - Progressive spastic paraparesis	Spasticity
						HP:0001258 - Spastic paraplegia; HP:0007269 - Spinal muscular atrophy	Spasticity			HP:0001251 - Ataxia; HP:0001271 - Polyneuropathy	Ataxia
						HP:0001258 - Spastic paraplegia	Spasticity			HP:0001257 - Spasticity; HP:0001258 - Spastic paraplegia; HP:0002015 - Dysphagia; HP:0002094 - Dyspnea; HP:0002167 - Neurological speech impairment	Spasticity
						HP:0001332 - Dystonia; HP:0001336 - Myoclonus; HP:0001445 - Abnormality of the hip-girdle musculature; HP:0003394 - Muscle spasm; HP:0003737 - Mitochondrial myopathy; HP:0003739 - Myoclonic spasms	Dystonia			HP:0001251 - Ataxia	Ataxia
						HP:0000510 - Rod-cone dystrophy; HP:0001251 - Ataxia; HP:0001271 - Polyneuropathy; HP:0001761 - Pes cavus	Ataxia			HP:0000252 - Microcephaly; HP:0000486 - Strabismus; HP:0001263 - Global developmental delay; HP:0001332 - Dystonia; HP:0004322 - Short stature; HP:0004860 - Thiamine-responsive megaloblastic anemia; HP:0011171 - Simple febrile seizure	Dystonia
						HP:0001258 - Spastic paraplegia; HP:0007354 - Amyotrophic lateral sclerosis	Spasticity			HP:0001332 - Dystonia; HP:0002346 - Head tremor; HP:0002544 - Retrocollis; HP:0031953 - Cautious gait	Dystonia
						HP:0001251 - Ataxia; HP:0001260 - Dysarthria; HP:0002015 - Dysphagia; HP:0006855 - Cerebellar vermis atrophy; HP:0100543 - Cognitive impairment	Ataxia			HP:0001251 - Ataxia; HP:0001332 - Dystonia; HP:0002061 - Lower limb spasticity	Ataxia_Dystonia_Spasticity
						HP:0001250 - Seizure; HP:0002131 - Episodic ataxia	Ataxia			HP:0000648 - Optic atrophy; HP:0001251 - Ataxia; HP:0001272 - Cerebellar atrophy; HP:0001288 - Gait disturbance	Ataxia
						HP:0001258 - Spastic paraplegia; HP:0007354 - Amyotrophic lateral sclerosis	Spasticity			HP:0000252 - Microcephaly; HP:0001250 - Seizure; HP:0001263 - Global developmental delay; HP:0001344 - Absent speech; HP:0002073 - Progressive cerebellar ataxia; HP:0004322 - Short stature	Ataxia
						HP:0000403 - Recurrent otitis media; HP:0000545 - Myopia; HP:0001288 - Gait disturbance; HP:0001332 - Dystonia; HP:0001488 - Bilateral ptosis; HP:0001684 - Secundum atrial septal defect; HP:0002076 - Migraine; HP:0002099 - Asthma; HP:0002321 - Vertigo; HP:0002451 - Limb dystonia; HP:0005543 - Reduced protein C activity; HP:0012532 - Chronic pain; HP:0025238 - Foot pain; HP:0031899 - Abnormal coag…	Dystonia			HP:0001251 - Ataxia	Ataxia
						HP:0001251 - Ataxia	Ataxia			HP:0001285 - Spastic tetraparesis; HP:0002015 - Dysphagia; HP:0002073 - Progressive cerebellar ataxia	Ataxia_Spasticity	CD99L2 case
						HP:0000338 - Hypomimic face; HP:0001251 - Ataxia; HP:0002067 - Bradykinesia	Ataxia			HP:0001251 - Ataxia; HP:0002194 - Delayed gross motor development; HP:0010862 - Delayed fine motor development; HP:0010863 - Receptive language delay; HP:0012758 - Neurodevelopmental delay	Ataxia
						HP:0001260 - Dysarthria; HP:0002015 - Dysphagia; HP:0002073 - Progressive cerebellar ataxia; HP:0002352 - Leukoencephalopathy; HP:0002415 - Leukodystrophy; HP:0002497 - Spastic ataxia; HP:0007256 - Abnormal pyramidal sign; HP:0012748 - Focal T2 hyperintense brainstem lesion; HP:0040329 - Multifocal hyperintensity of cerebral white matter on MRI; HP:0100320 - Rosenthal fibers; HP:0100543 - Cogniti…	Ataxia_Spasticity			HP:0000252 - Microcephaly; HP:0000648 - Optic atrophy; HP:0001249 - Intellectual disability; HP:0001250 - Seizure; HP:0002066 - Gait ataxia	Ataxia
						HP:0001258 - Spastic paraplegia	Spasticity			HP:0000473 - Torticollis; HP:0001252 - Muscular hypotonia; HP:0001332 - Dystonia; HP:0002066 - Gait ataxia; HP:0002194 - Delayed gross motor development; HP:0010862 - Delayed fine motor development	Ataxia_Dystonia
						HP:0001251 - Ataxia; HP:0001761 - Pes cavus; HP:0003477 - Peripheral axonal neuropathy; HP:0010871 - Sensory ataxia	Ataxia			HP:0001332 - Dystonia; HP:0001336 - Myoclonus	Dystonia
						HP:0001251 - Ataxia; HP:0001347 - Hyperreflexia; HP:0002066 - Gait ataxia; HP:0002070 - Limb ataxia; HP:0003552 - Muscle stiffness; HP:0007256 - Abnormal pyramidal sign	Ataxia			HP:0000707 - Abnormality of the nervous system; HP:0001251 - Ataxia; HP:0002066 - Gait ataxia; HP:0002070 - Limb ataxia; HP:0002073 - Progressive cerebellar ataxia	Ataxia
						HP:0000338 - Hypomimic face; HP:0001257 - Spasticity; HP:0001288 - Gait disturbance; HP:0001300 - Parkinsonism; HP:0001332 - Dystonia; HP:0001337 - Tremor; HP:0001347 - Hyperreflexia; HP:0002063 - Rigidity; HP:0002075 - Dysdiadochokinesis; HP:0002375 - Hypokinesia; HP:0007256 - Abnormal pyramidal sign	Dystonia_Spasticity			HP:0001251 - Ataxia; HP:0001285 - Spastic tetraparesis	Ataxia_Spasticity
						HP:0001251 - Ataxia; HP:0001271 - Polyneuropathy; HP:0001272 - Cerebellar atrophy; HP:0002403 - Positive Romberg sign; HP:0003438 - Absent Achilles reflex; HP:0010871 - Sensory ataxia; HP:0100543 - Cognitive impairment	Ataxia			HP:0000256 - Macrocephaly; HP:0000486 - Strabismus; HP:0001251 - Ataxia; HP:0001252 - Muscular hypotonia; HP:0001256 - Intellectual disability, mild; HP:0001260 - Dysarthria; HP:0001263 - Global developmental delay; HP:0001337 - Tremor	Ataxia
						HP:0000083 - Renal insufficiency; HP:0000518 - Cataract; HP:0000726 - Dementia; HP:0000821 - Hypothyroidism; HP:0000822 - Hypertension; HP:0001250 - Seizure; HP:0001251 - Ataxia; HP:0001269 - Hemiparesis; HP:0002073 - Progressive cerebellar ataxia; HP:0002186 - Apraxia; HP:0002381 - Aphasia; HP:0002487 - Hyperkinetic movements; HP:0002592 - Gastric ulcer; HP:0005231 - Chronic gastritis; HP:001081…	Ataxia			HP:0000518 - Cataract; HP:0000639 - Nystagmus; HP:0001257 - Spasticity; HP:0001285 - Spastic tetraparesis; HP:0001328 - Specific learning disability; HP:0002317 - Unsteady gait; HP:0002720 - Decreased circulating IgA level; HP:0011344 - Severe global developmental delay	Spasticity
						HP:0001251 - Ataxia; HP:0001300 - Parkinsonism	Ataxia			HP:0001251 - Ataxia; HP:0001257 - Spasticity; HP:0001258 - Spastic paraplegia; HP:0002061 - Lower limb spasticity; HP:0002191 - Progressive spasticity	Ataxia_Spasticity
						HP:0000771 - Gynecomastia; HP:0001257 - Spasticity; HP:0001324 - Muscle weakness; HP:0002015 - Dysphagia; HP:0002094 - Dyspnea; HP:0002174 - Postural tremor; HP:0003323 - Progressive muscle weakness; HP:0003324 - Generalized muscle weakness; HP:0100660 - Dyskinesia	Spasticity			HP:0001250 - Seizure; HP:0001285 - Spastic tetraparesis; HP:0001638 - Cardiomyopathy; HP:0002015 - Dysphagia; HP:0002579 - Gastrointestinal dysmotility; HP:0008872 - Feeding difficulties in infancy; HP:0010879 - Postnatal cystic hygroma; HP:0011344 - Severe global developmental delay; HP:0012768 - Neonatal asphyxia	Spasticity
						HP:0001251 - Ataxia	Ataxia			HP:0007199 - Progressive spastic paraparesis	Spasticity
						HP:0001258 - Spastic paraplegia	Spasticity			HP:0001272 - Cerebellar atrophy; HP:0002073 - Progressive cerebellar ataxia; HP:0002317 - Unsteady gait	Ataxia
						HP:0001258 - Spastic paraplegia	Spasticity			HP:0002470 - Nonprogressive cerebellar ataxia	Ataxia
						HP:0001251 - Ataxia	Ataxia			HP:0001251 - Ataxia; HP:0001337 - Tremor; HP:0002321 - Vertigo; HP:0031953 - Cautious gait; HP:0100543 - Cognitive impairment	Ataxia
						HP:0001249 - Intellectual disability; HP:0002313 - Spastic paraparesis	Spasticity			HP:0001251 - Ataxia; HP:0001260 - Dysarthria; HP:0002311 - Incoordination; HP:0007010 - Poor fine motor coordination	Ataxia
						HP:0001258 - Spastic paraplegia	Spasticity			HP:0012048 - Oromandibular dystonia	Dystonia
						HP:0000338 - Hypomimic face; HP:0000605 - Supranuclear gaze palsy; HP:0001251 - Ataxia; HP:0001260 - Dysarthria; HP:0001288 - Gait disturbance; HP:0001300 - Parkinsonism; HP:0002067 - Bradykinesia; HP:0002186 - Apraxia; HP:0002381 - Aphasia	Ataxia			HP:0000726 - Dementia; HP:0001251 - Ataxia; HP:0002072 - Chorea; HP:0002311 - Incoordination; HP:0100543 - Cognitive impairment	Ataxia
						HP:0001258 - Spastic paraplegia	Spasticity			HP:0001251 - Ataxia; HP:0001272 - Cerebellar atrophy; HP:0002066 - Gait ataxia; HP:0002073 - Progressive cerebellar ataxia; HP:0002497 - Spastic ataxia	Ataxia_Spasticity
						HP:0000496 - Abnormality of eye movement; HP:0000639 - Nystagmus; HP:0000640 - Gaze-evoked nystagmus; HP:0000821 - Hypothyroidism; HP:0000938 - Osteopenia; HP:0002066 - Gait ataxia; HP:0002076 - Migraine; HP:0002141 - Gait imbalance; HP:0002321 - Vertigo; HP:0002659 - Increased susceptibility to fractures; HP:0003394 - Muscle spasm; HP:0007209 - Facial paralysis; HP:0010543 - Opsoclonus	Ataxia			HP:0001258 - Spastic paraplegia; HP:0002061 - Lower limb spasticity	Spasticity
						HP:0001251 - Ataxia; HP:0001300 - Parkinsonism; HP:0001337 - Tremor; HP:0002063 - Rigidity; HP:0002354 - Memory impairment	Ataxia			HP:0001251 - Ataxia; HP:0002066 - Gait ataxia; HP:0002497 - Spastic ataxia	Ataxia_Spasticity
						HP:0001251 - Ataxia; HP:0001260 - Dysarthria; HP:0001310 - Dysmetria; HP:0001751 - Vestibular dysfunction; HP:0002075 - Dysdiadochokinesis; HP:0006855 - Cerebellar vermis atrophy; HP:0031986 - Polyminimyoclonus	Ataxia			HP:0000639 - Nystagmus; HP:0000707 - Abnormality of the nervous system; HP:0001251 - Ataxia; HP:0001337 - Tremor; HP:0002070 - Limb ataxia	Ataxia
						HP:0001251 - Ataxia; HP:0001271 - Polyneuropathy; HP:0001332 - Dystonia	Ataxia_Dystonia			HP:0000707 - Abnormality of the nervous system; HP:0001251 - Ataxia; HP:0002066 - Gait ataxia; HP:0002070 - Limb ataxia; HP:0012246 - Oculomotor nerve palsy	Ataxia
						HP:0000083 - Renal insufficiency; HP:0000365 - Hearing impairment; HP:0001258 - Spastic paraplegia	Spasticity			HP:0001258 - Spastic paraplegia; HP:0001347 - Hyperreflexia; HP:0003487 - Babinski sign	Spasticity
						HP:0001288 - Gait disturbance; HP:0002131 - Episodic ataxia; HP:0007200 - Episodic hypersomnia	Ataxia			HP:0001332 - Dystonia	Dystonia
						HP:0001258 - Spastic paraplegia; HP:0002510 - Spastic tetraplegia; HP:0007354 - Amyotrophic lateral sclerosis	Spasticity			HP:0000707 - Abnormality of the nervous system; HP:0001251 - Ataxia; HP:0002066 - Gait ataxia; HP:0002070 - Limb ataxia; HP:0002073 - Progressive cerebellar ataxia	Ataxia
						HP:0000012 - Urinary urgency; HP:0000639 - Nystagmus; HP:0001251 - Ataxia; HP:0001260 - Dysarthria; HP:0001272 - Cerebellar atrophy; HP:0002283 - Global brain atrophy; HP:0002354 - Memory impairment; HP:0002497 - Spastic ataxia; HP:0012735 - Cough; HP:0031986 - Polyminimyoclonus; HP:0033051 - Impaired executive functioning	Ataxia_Spasticity			HP:0000707 - Abnormality of the nervous system; HP:0001251 - Ataxia; HP:0001271 - Polyneuropathy; HP:0001272 - Cerebellar atrophy; HP:0002470 - Nonprogressive cerebellar ataxia; HP:0007256 - Abnormal pyramidal sign	Ataxia
						HP:0001297 - Stroke; HP:0002076 - Migraine; HP:0002077 - Migraine with aura; HP:0002131 - Episodic ataxia; HP:0002140 - Ischemic stroke; HP:0002315 - Headache; HP:0100659 - Abnormal cerebral vascular morphology	Ataxia			HP:0000707 - Abnormality of the nervous system; HP:0001251 - Ataxia; HP:0001271 - Polyneuropathy; HP:0001272 - Cerebellar atrophy; HP:0002470 - Nonprogressive cerebellar ataxia; HP:0007256 - Abnormal pyramidal sign	Ataxia
						HP:0000020 - Urinary incontinence; HP:0000098 - Tall stature; HP:0001260 - Dysarthria; HP:0001263 - Global developmental delay; HP:0002061 - Lower limb spasticity; HP:0002509 - Limb hypertonia; HP:0003781 - Excessive salivation; HP:0004209 - Clinodactyly of the 5th finger; HP:0008936 - Muscular hypotonia of the trunk; HP:0031958 - Spastic paraparetic gait; HP:0100022 - Abnormality of movement	Spasticity			HP:0001251 - Ataxia; HP:0001288 - Gait disturbance; HP:0007010 - Poor fine motor coordination	Ataxia
						HP:0001251 - Ataxia; HP:0001257 - Spasticity; HP:0001337 - Tremor; HP:0009830 - Peripheral neuropathy; HP:0010871 - Sensory ataxia	Ataxia_Spasticity			HP:0001251 - Ataxia	Ataxia
						HP:0000365 - Hearing impairment; HP:0000602 - Ophthalmoplegia; HP:0000648 - Optic atrophy; HP:0001257 - Spasticity; HP:0001260 - Dysarthria; HP:0001298 - Encephalopathy; HP:0001332 - Dystonia; HP:0003128 - Lactic acidosis; HP:0004322 - Short stature; HP:0012103 - Abnormality of the mitochondrion	Dystonia_Spasticity			HP:0001251 - Ataxia	Ataxia
						HP:0000496 - Abnormality of eye movement; HP:0001251 - Ataxia; HP:0001260 - Dysarthria; HP:0001288 - Gait disturbance; HP:0002066 - Gait ataxia; HP:0002070 - Limb ataxia; HP:0007670 - Abnormal vestibulo-ocular reflex	Ataxia			HP:0001332 - Dystonia; HP:0001336 - Myoclonus	Dystonia
						HP:0001251 - Ataxia; HP:0002071 - Abnormality of extrapyramidal motor function; HP:0007256 - Abnormal pyramidal sign	Ataxia			HP:0000750 - Delayed speech and language development; HP:0001251 - Ataxia; HP:0001252 - Muscular hypotonia; HP:0001257 - Spasticity; HP:0001263 - Global developmental delay; HP:0011398 - Central hypotonia	Ataxia_Spasticity
						HP:0000556 - Retinal dystrophy; HP:0000648 - Optic atrophy; HP:0001251 - Ataxia; HP:0001272 - Cerebellar atrophy; HP:0001297 - Stroke; HP:0002160 - Hyperhomocystinemia; HP:0002352 - Leukoencephalopathy; HP:0003236 - Elevated circulating creatine kinase concentration; HP:0006855 - Cerebellar vermis atrophy; HP:0030780 - Abnormality of the protein C anticoagulant pathway; HP:0030977 - Increased fac…	Ataxia			HP:0000657 - Oculomotor apraxia; HP:0001288 - Gait disturbance; HP:0002066 - Gait ataxia; HP:0002634 - Arteriosclerosis; HP:0040188 - Osteochondrosis	Ataxia
						HP:0001257 - Spasticity; HP:0001260 - Dysarthria; HP:0001283 - Bulbar palsy; HP:0001347 - Hyperreflexia; HP:0001618 - Dysphonia; HP:0002015 - Dysphagia; HP:0002061 - Lower limb spasticity; HP:0002094 - Dyspnea; HP:0002380 - Fasciculations; HP:0005216 - Impaired mastication; HP:0005216 - Impaired mastication; HP:0030319 - Weakness of facial musculature	Spasticity			HP:0000077 - Abnormality of the kidney; HP:0000256 - Macrocephaly; HP:0000486 - Strabismus; HP:0000639 - Nystagmus; HP:0001252 - Muscular hypotonia; HP:0001263 - Global developmental delay; HP:0001271 - Polyneuropathy; HP:0001344 - Absent speech; HP:0002066 - Gait ataxia	Ataxia
						HP:0001258 - Spastic paraplegia; HP:0002352 - Leukoencephalopathy	Spasticity			HP:0002073 - Progressive cerebellar ataxia; HP:0002345 - Action tremor	Ataxia
						HP:0001251 - Ataxia; HP:0001260 - Dysarthria; HP:0002067 - Bradykinesia; HP:0002315 - Headache	Ataxia			HP:0000012 - Urinary urgency; HP:0001251 - Ataxia; HP:0001257 - Spasticity; HP:0001258 - Spastic paraplegia; HP:0001260 - Dysarthria; HP:0002064 - Spastic gait; HP:0002066 - Gait ataxia	Ataxia_Spasticity
						HP:0000183 - Difficulty in tongue movements; HP:0001251 - Ataxia; HP:0001260 - Dysarthria; HP:0001272 - Cerebellar atrophy; HP:0002015 - Dysphagia; HP:0002080 - Intention tremor; HP:0002200 - Pseudobulbar signs; HP:0002483 - Bulbar signs; HP:0003477 - Peripheral axonal neuropathy; HP:0007354 - Amyotrophic lateral sclerosis; HP:0007373 - Motor neuron atrophy	Ataxia			HP:0001251 - Ataxia	Ataxia
						HP:0001258 - Spastic paraplegia	Spasticity			HP:0001251 - Ataxia; HP:0001272 - Cerebellar atrophy; HP:0001350 - Slurred speech; HP:0002066 - Gait ataxia	Ataxia
						HP:0001251 - Ataxia; HP:0001272 - Cerebellar atrophy; HP:0001332 - Dystonia; HP:0002133 - Status epilepticus; HP:0100753 - Schizophrenia	Ataxia_Dystonia			HP:0000012 - Urinary urgency; HP:0001251 - Ataxia; HP:0001257 - Spasticity; HP:0001260 - Dysarthria; HP:0001332 - Dystonia	Ataxia_Dystonia_Spasticity
						HP:0002273 - Tetraparesis; HP:0002380 - Fasciculations; HP:0003202 - Skeletal muscle atrophy; HP:0003323 - Progressive muscle weakness; HP:0007354 - Amyotrophic lateral sclerosis; HP:0007373 - Motor neuron atrophy; HP:0010871 - Sensory ataxia	Ataxia			HP:0001258 - Spastic paraplegia; HP:0001285 - Spastic tetraparesis; HP:0001337 - Tremor; HP:0002174 - Postural tremor; HP:0002322 - Resting tremor; HP:0006801 - Hyperactive deep tendon reflexes; HP:0200085 - Limb tremor	Spasticity
						HP:0001251 - Ataxia; HP:0001271 - Polyneuropathy; HP:0001272 - Cerebellar atrophy	Ataxia			HP:0002313 - Spastic paraparesis	Spasticity
						HP:0000012 - Urinary urgency; HP:0001251 - Ataxia; HP:0001260 - Dysarthria; HP:0001272 - Cerebellar atrophy; HP:0001332 - Dystonia; HP:0001337 - Tremor; HP:0002403 - Positive Romberg sign; HP:0002487 - Hyperkinetic movements	Ataxia_Dystonia			HP:0001251 - Ataxia; HP:0001272 - Cerebellar atrophy; HP:0002141 - Gait imbalance; HP:0002321 - Vertigo; HP:0003133 - Abnormality of the spinocerebellar tracts	Ataxia
						HP:0000597 - Ophthalmoparesis; HP:0000602 - Ophthalmoplegia; HP:0000605 - Supranuclear gaze palsy; HP:0001251 - Ataxia; HP:0002066 - Gait ataxia; HP:0002070 - Limb ataxia; HP:0003390 - Sensory axonal neuropathy; HP:0009830 - Peripheral neuropathy; HP:0012103 - Abnormality of the mitochondrion	Ataxia			HP:0000750 - Delayed speech and language development; HP:0002066 - Gait ataxia	Ataxia
						HP:0001251 - Ataxia; HP:0001332 - Dystonia; HP:0002131 - Episodic ataxia; HP:0002268 - Paroxysmal dystonia; HP:0007166 - Paroxysmal dyskinesia	Ataxia_Dystonia			HP:0002313 - Spastic paraparesis	Spasticity
						HP:0001258 - Spastic paraplegia; HP:0007354 - Amyotrophic lateral sclerosis	Spasticity			HP:0001250 - Seizure; HP:0001251 - Ataxia; HP:0001257 - Spasticity; HP:0002415 - Leukodystrophy; HP:0100543 - Cognitive impairment	Ataxia_Spasticity
						HP:0000639 - Nystagmus; HP:0002073 - Progressive cerebellar ataxia; HP:0002321 - Vertigo; HP:0002352 - Leukoencephalopathy; HP:0007010 - Poor fine motor coordination; HP:0007256 - Abnormal pyramidal sign; HP:0010530 - Palatal myoclonus	Ataxia			HP:0001251 - Ataxia; HP:0001257 - Spasticity; HP:0002415 - Leukodystrophy; HP:0100543 - Cognitive impairment; HP:0100753 - Schizophrenia	Ataxia_Spasticity
						HP:0000726 - Dementia; HP:0002186 - Apraxia; HP:0002354 - Memory impairment; HP:0002381 - Aphasia; HP:0010524 - Agnosia; HP:0012104 - Parietal cortical atrophy; HP:0012105 - Occipital cortical atrophy; HP:0012377 - Hemianopia; HP:0030222 - Visual agnosia; HP:0031868 - Optic ataxia; HP:0410170 - Hippocampal atrophy	Ataxia			HP:0000707 - Abnormality of the nervous system; HP:0001257 - Spasticity; HP:0001288 - Gait disturbance; HP:0002073 - Progressive cerebellar ataxia; HP:0002497 - Spastic ataxia	Ataxia_Spasticity
						HP:0002066 - Gait ataxia; HP:0002495 - Impaired vibratory sensation; HP:0003394 - Muscle spasm; HP:0003401 - Paresthesia; HP:0010871 - Sensory ataxia	Ataxia			HP:0001258 - Spastic paraplegia; HP:0001288 - Gait disturbance	Spasticity
						HP:0001251 - Ataxia	Ataxia			HP:0001263 - Global developmental delay; HP:0001285 - Spastic tetraparesis; HP:0002317 - Unsteady gait; HP:0002490 - Increased CSF lactate; HP:0006895 - Lower limb hypertonia; HP:0006976 - Necrotizing encephalopathy	Spasticity
						HP:0001251 - Ataxia	Ataxia			HP:0001257 - Spasticity; HP:0001258 - Spastic paraplegia; HP:0001288 - Gait disturbance; HP:0002061 - Lower limb spasticity; HP:0002191 - Progressive spasticity; HP:0002313 - Spastic paraparesis	Spasticity
						HP:0001251 - Ataxia; HP:0001271 - Polyneuropathy; HP:0007885 - Slowed horizontal saccades	Ataxia			HP:0000407 - Sensorineural hearing impairment; HP:0000750 - Delayed speech and language development; HP:0001260 - Dysarthria; HP:0001263 - Global developmental delay; HP:0001310 - Dysmetria; HP:0001332 - Dystonia; HP:0001336 - Myoclonus; HP:0001337 - Tremor; HP:0001513 - Obesity; HP:0002075 - Dysdiadochokinesis; HP:0002311 - Incoordination; HP:0100660 - Dyskinesia	Dystonia
						HP:0001258 - Spastic paraplegia	Spasticity			HP:0001288 - Gait disturbance; HP:0002313 - Spastic paraparesis; HP:0002548 - Parkinsonism with favorable response to dopaminergic medication	Spasticity
						HP:0000750 - Delayed speech and language development; HP:0001250 - Seizure; HP:0001263 - Global developmental delay; HP:0001332 - Dystonia; HP:0001337 - Tremor; HP:0100022 - Abnormality of movement	Dystonia			HP:0000252 - Microcephaly; HP:0001250 - Seizure; HP:0001263 - Global developmental delay; HP:0001513 - Obesity; HP:0002066 - Gait ataxia; HP:0002187 - Intellectual disability, profound	Ataxia
						HP:0000076 - Vesicoureteral reflux; HP:0000575 - Scotoma; HP:0000709 - Psychosis; HP:0001250 - Seizure; HP:0001260 - Dysarthria; HP:0001272 - Cerebellar atrophy; HP:0001305 - Dandy-Walker malformation; HP:0002073 - Progressive cerebellar ataxia; HP:0100543 - Cognitive impairment	Ataxia			HP:0000771 - Gynecomastia; HP:0001257 - Spasticity; HP:0001258 - Spastic paraplegia	Spasticity
						HP:0001258 - Spastic paraplegia	Spasticity			HP:0000651 - Diplopia; HP:0001251 - Ataxia; HP:0001251 - Ataxia; HP:0002136 - Broad-based gait; HP:0002141 - Gait imbalance; HP:0002273 - Tetraparesis; HP:0002321 - Vertigo; HP:0002510 - Spastic tetraplegia; HP:0002510 - Spastic tetraplegia; HP:0007010 - Poor fine motor coordination	Ataxia_Spasticity
						HP:0000657 - Oculomotor apraxia; HP:0001251 - Ataxia; HP:0001272 - Cerebellar atrophy; HP:0006254 - Elevated alpha-fetoprotein	Ataxia			HP:0001324 - Muscle weakness; HP:0002131 - Episodic ataxia; HP:0003326 - Myalgia; HP:0100512 - Low levels of vitamin D	Ataxia
						HP:0000011 - Neurogenic bladder; HP:0001258 - Spastic paraplegia	Spasticity			HP:0001332 - Dystonia; HP:0002134 - Abnormality of the basal ganglia; HP:0007183 - Focal T2 hyperintense basal ganglia lesion	Dystonia
						HP:0001284 - Areflexia; HP:0002066 - Gait ataxia; HP:0002403 - Positive Romberg sign; HP:0002495 - Impaired vibratory sensation; HP:0010871 - Sensory ataxia	Ataxia			HP:0001251 - Ataxia; HP:0001258 - Spastic paraplegia	Ataxia_Spasticity
						HP:0001251 - Ataxia	Ataxia			HP:0001272 - Cerebellar atrophy; HP:0001337 - Tremor; HP:0002066 - Gait ataxia; HP:0002073 - Progressive cerebellar ataxia; HP:0010545 - Downbeat nystagmus	Ataxia
						HP:0000020 - Urinary incontinence; HP:0000802 - Impotence; HP:0001251 - Ataxia; HP:0001272 - Cerebellar atrophy; HP:0002066 - Gait ataxia; HP:0002359 - Frequent falls; HP:0002395 - Lower limb hyperreflexia; HP:0007010 - Poor fine motor coordination; HP:0012391 - Hyporeflexia of upper limbs; HP:0012670 - Orthostatic syncope; HP:0041056 - Hot cross bun sign	Ataxia			HP:0000012 - Urinary urgency; HP:0000707 - Abnormality of the nervous system; HP:0001251 - Ataxia; HP:0001272 - Cerebellar atrophy; HP:0002066 - Gait ataxia	Ataxia
						HP:0001251 - Ataxia; HP:0002352 - Leukoencephalopathy; HP:0100659 - Abnormal cerebral vascular morphology	Ataxia			HP:0001251 - Ataxia	Ataxia
						HP:0001258 - Spastic paraplegia	Spasticity			HP:0001258 - Spastic paraplegia; HP:0002061 - Lower limb spasticity; HP:0002385 - Paraparesis; HP:0007024 - Pseudobulbar paralysis	Spasticity
						HP:0001300 - Parkinsonism; HP:0001332 - Dystonia	Dystonia			HP:0001251 - Ataxia; HP:0002066 - Gait ataxia; HP:0002070 - Limb ataxia	Ataxia
						HP:0001269 - Hemiparesis; HP:0001308 - Tongue fasciculations; HP:0002313 - Spastic paraparesis; HP:0002380 - Fasciculations; HP:0003202 - Skeletal muscle atrophy; HP:0003394 - Muscle spasm; HP:0007002 - Motor axonal neuropathy; HP:0007354 - Amyotrophic lateral sclerosis; HP:0007373 - Motor neuron atrophy; HP:0011964 - Intermittent painful muscle spasms	Spasticity			HP:0001251 - Ataxia; HP:0001257 - Spasticity; HP:0001258 - Spastic paraplegia; HP:0001288 - Gait disturbance; HP:0001337 - Tremor; HP:0002061 - Lower limb spasticity; HP:0002191 - Progressive spasticity	Ataxia_Spasticity
						HP:0001258 - Spastic paraplegia	Spasticity			HP:0000252 - Microcephaly; HP:0000824 - Growth hormone deficiency; HP:0001251 - Ataxia; HP:0001263 - Global developmental delay; HP:0001274 - Agenesis of corpus callosum; HP:0001622 - Premature birth; HP:0001629 - Ventricular septal defect; HP:0040086 - Abnormal prolactin level; HP:0100309 - Subdural hemorrhage	Ataxia
						HP:0001257 - Spasticity; HP:0001324 - Muscle weakness; HP:0002493 - Upper motor neuron dysfunction; HP:0007256 - Abnormal pyramidal sign; HP:0007354 - Amyotrophic lateral sclerosis	Spasticity			HP:0000365 - Hearing impairment; HP:0001251 - Ataxia; HP:0001301 - Chronic sensorineural polyneuropathy	Ataxia
						HP:0001251 - Ataxia; HP:0001260 - Dysarthria; HP:0001285 - Spastic tetraparesis; HP:0001332 - Dystonia; HP:0002063 - Rigidity; HP:0002273 - Tetraparesis; HP:0002315 - Headache; HP:0002487 - Hyperkinetic movements; HP:0003326 - Myalgia; HP:0006895 - Lower limb hypertonia; HP:0007024 - Pseudobulbar paralysis; HP:0007325 - Generalized dystonia; HP:0012228 - Tension-type headache; HP:0100022 - Abnorm…	Ataxia_Dystonia_Spasticity			HP:0001332 - Dystonia; HP:0002066 - Gait ataxia; HP:0002070 - Limb ataxia	Ataxia_Dystonia
						HP:0000020 - Urinary incontinence; HP:0001271 - Polyneuropathy; HP:0001285 - Spastic tetraparesis; HP:0002273 - Tetraparesis; HP:0002936 - Distal sensory impairment; HP:0003202 - Skeletal muscle atrophy; HP:0007141 - Sensorimotor neuropathy; HP:0007181 - Interosseus muscle atrophy; HP:0007256 - Abnormal pyramidal sign; HP:0007327 - Mixed demyelinating and axonal polyneuropathy; HP:0011152 - Early…	Spasticity			HP:0001257 - Spasticity; HP:0001332 - Dystonia; HP:0100021 - Cerebral palsy	Dystonia_Spasticity
						HP:0001251 - Ataxia; HP:0001258 - Spastic paraplegia; HP:0001271 - Polyneuropathy	Ataxia_Spasticity			HP:0001258 - Spastic paraplegia	Spasticity
						HP:0000648 - Optic atrophy; HP:0001250 - Seizure; HP:0001251 - Ataxia; HP:0001252 - Hypotonia; HP:0001344 - Absent speech; HP:0002015 - Dysphagia; HP:0011344 - Severe global developmental delay; HP:0011451 - Primary microcephaly; HP:0100021 - Cerebral palsy	Ataxia			HP:0001260 - Dysarthria; HP:0001271 - Polyneuropathy; HP:0001272 - Cerebellar atrophy; HP:0002070 - Limb ataxia	Ataxia
						HP:0001251 - Ataxia	Ataxia			HP:0001249 - Intellectual disability; HP:0001251 - Ataxia; HP:0001263 - Global developmental delay; HP:0007178 - Motor polyneuropathy; HP:0025356 - Psychomotor retardation	Ataxia
						HP:0001251 - Ataxia; HP:0002073 - Progressive cerebellar ataxia; HP:0002270 - Abnormality of the autonomic nervous system	Ataxia			HP:0000750 - Delayed speech and language development; HP:0001251 - Ataxia	Ataxia
						HP:0001258 - Spastic paraplegia	Spasticity			HP:0001288 - Gait disturbance; HP:0001332 - Dystonia; HP:0002345 - Action tremor; HP:0003808 - Abnormal muscle tone	Dystonia
						HP:0000360 - Tinnitus; HP:0000570 - Abnormal saccadic eye movements; HP:0000639 - Nystagmus; HP:0001251 - Ataxia; HP:0002322 - Resting tremor; HP:0002346 - Head tremor; HP:0002359 - Frequent falls; HP:0007010 - Poor fine motor coordination; HP:0007340 - Lower limb muscle weakness; HP:0007670 - Abnormal vestibulo-ocular reflex	Ataxia			HP:0001257 - Spasticity; HP:0001258 - Spastic paraplegia; HP:0001288 - Gait disturbance; HP:0002061 - Lower limb spasticity; HP:0002191 - Progressive spasticity; HP:0002415 - Leukodystrophy; HP:0040272 - Hyperintensity of MRI T2 signal of the spinal cord	Spasticity
						HP:0000648 - Optic atrophy; HP:0001251 - Ataxia; HP:0001271 - Polyneuropathy; HP:0001332 - Dystonia; HP:0001337 - Tremor; HP:0007327 - Mixed demyelinating and axonal polyneuropathy; HP:0100543 - Cognitive impairment	Ataxia_Dystonia			HP:0000707 - Abnormality of the nervous system; HP:0002073 - Progressive cerebellar ataxia; HP:0002075 - Dysdiadochokinesis; HP:0002310 - Orofacial dyskinesia; HP:0012675 - Iron accumulation in brain	Ataxia
						HP:0000571 - Hypometric saccades; HP:0001251 - Ataxia; HP:0001260 - Dysarthria; HP:0001266 - Choreoathetosis; HP:0001272 - Cerebellar atrophy; HP:0002075 - Dysdiadochokinesis; HP:0002140 - Ischemic stroke; HP:0002487 - Hyperkinetic movements; HP:0003429 - CNS hypomyelination; HP:0006855 - Cerebellar vermis atrophy; HP:0100543 - Cognitive impairment	Ataxia			HP:0001251 - Ataxia; HP:0001257 - Spasticity; HP:0001271 - Polyneuropathy; HP:0002180 - Neurodegeneration; HP:0100543 - Cognitive impairment	Ataxia_Spasticity
						HP:0000012 - Urinary urgency; HP:0000338 - Hypomimic face; HP:0001251 - Ataxia; HP:0100639 - Erectile dysfunction	Ataxia			HP:0001251 - Ataxia	Ataxia
						HP:0001251 - Ataxia; HP:0001300 - Parkinsonism	Ataxia			HP:0001258 - Spastic paraplegia	Spasticity
						HP:0000011 - Neurogenic bladder; HP:0001285 - Spastic tetraparesis	Spasticity			HP:0000726 - Dementia; HP:0001251 - Ataxia; HP:0002487 - Hyperkinetic movements	Ataxia
						HP:0000012 - Urinary urgency; HP:0002313 - Spastic paraparesis; HP:0003002 - Breast carcinoma; HP:0003765 - Psoriasiform dermatitis; HP:0012701 - Bowel urgency; HP:0100279 - Ulcerative colitis	Spasticity			HP:0001258 - Spastic paraplegia	Spasticity
						HP:0001251 - Ataxia; HP:0001271 - Polyneuropathy; HP:0001272 - Cerebellar atrophy; HP:0002066 - Gait ataxia; HP:0003477 - Peripheral axonal neuropathy	Ataxia			HP:0001332 - Dystonia	Dystonia
						HP:0002313 - Spastic paraparesis; HP:0007256 - Abnormal pyramidal sign; HP:0011514 - Abnormality of binocular vision	Spasticity			HP:0001336 - Myoclonus; HP:0003231 - Hypertyrosinemia; HP:0007325 - Generalized dystonia	Dystonia
						HP:0001251 - Ataxia; HP:0003326 - Myalgia	Ataxia			HP:0001332 - Dystonia; HP:0001336 - Myoclonus; HP:0001337 - Tremor	Dystonia
						HP:0001250 - Seizure; HP:0001251 - Ataxia; HP:0001252 - Hypotonia; HP:0001263 - Global developmental delay; HP:0001344 - Absent speech; HP:0002370 - Poor coordination; HP:0002540 - Inability to walk; HP:0003717 - Minimal subcutaneous fat; HP:0005484 - Secondary microcephaly; HP:0008763 - No social interaction; HP:0012758 - Neurodevelopmental delay; HP:0025069 - Concomitant strabismus	Ataxia			HP:0001251 - Ataxia; HP:0001252 - Muscular hypotonia; HP:0001263 - Global developmental delay; HP:0002474 - Expressive language delay	Ataxia
						HP:0001300 - Parkinsonism; HP:0001332 - Dystonia	Dystonia			HP:0000716 - Depressivity; HP:0001332 - Dystonia; HP:0002487 - Hyperkinetic movements	Dystonia
						HP:0000651 - Diplopia; HP:0001251 - Ataxia; HP:0001260 - Dysarthria; HP:0001332 - Dystonia; HP:0002063 - Rigidity; HP:0007240 - Progressive gait ataxia	Ataxia_Dystonia			HP:0001251 - Ataxia; HP:0001271 - Polyneuropathy	Ataxia
						HP:0000012 - Urinary urgency; HP:0001288 - Gait disturbance; HP:0002066 - Gait ataxia; HP:0002313 - Spastic paraparesis; HP:0007108 - Demyelinating peripheral neuropathy	Ataxia_Spasticity			HP:0001251 - Ataxia; HP:0001257 - Spasticity; HP:0001258 - Spastic paraplegia; HP:0001288 - Gait disturbance; HP:0002061 - Lower limb spasticity; HP:0002073 - Progressive cerebellar ataxia; HP:0002191 - Progressive spasticity; HP:0002497 - Spastic ataxia	Ataxia_Spasticity
						HP:0000726 - Dementia; HP:0002529 - Neuronal loss in central nervous system; HP:0007112 - Temporal cortical atrophy; HP:0012105 - Occipital cortical atrophy; HP:0030222 - Visual agnosia; HP:0031868 - Optic ataxia	Ataxia			HP:0001257 - Spasticity; HP:0001284 - Areflexia; HP:0002066 - Gait ataxia; HP:0002470 - Nonprogressive cerebellar ataxia	Ataxia_Spasticity
						HP:0000716 - Depression; HP:0001251 - Ataxia; HP:0100543 - Cognitive impairment	Ataxia			HP:0000718 - Aggressive behavior; HP:0001250 - Seizure; HP:0001251 - Ataxia; HP:0001263 - Global developmental delay; HP:0001300 - Parkinsonism; HP:0001337 - Tremor; HP:0010677 - Enuresis nocturna; HP:0100543 - Cognitive impairment	Ataxia
						HP:0000736 - Short attention span; HP:0001251 - Ataxia; HP:0001272 - Cerebellar atrophy; HP:0001324 - Muscle weakness; HP:0002120 - Cerebral cortical atrophy; HP:0002380 - Fasciculations; HP:0006913 - Frontal cortical atrophy; HP:0012378 - Fatigue; HP:0100543 - Cognitive impairment	Ataxia			HP:0000518 - Cataract; HP:0001251 - Ataxia; HP:0001257 - Spasticity; HP:0001272 - Cerebellar atrophy; HP:0002064 - Spastic gait; HP:0002066 - Gait ataxia; HP:0002495 - Impaired vibratory sensation	Ataxia_Spasticity
						HP:0000020 - Urinary incontinence; HP:0000505 - Visual impairment; HP:0001258 - Spastic paraplegia; HP:0001288 - Gait disturbance; HP:0001332 - Dystonia; HP:0001337 - Tremor; HP:0002064 - Spastic gait; HP:0002075 - Dysdiadochokinesis; HP:0003326 - Myalgia; HP:0003401 - Paresthesia; HP:0006895 - Lower limb hypertonia; HP:0007010 - Poor fine motor coordination; HP:0007325 - Generalized dystonia; HP…	Dystonia_Spasticity			HP:0001257 - Spasticity; HP:0001272 - Cerebellar atrophy; HP:0001337 - Tremor; HP:0002497 - Spastic ataxia; HP:0007010 - Poor fine motor coordination; HP:0007371 - Corpus callosum atrophy	Ataxia_Spasticity
						HP:0000570 - Abnormal saccadic eye movements; HP:0001260 - Dysarthria; HP:0001300 - Parkinsonism; HP:0001332 - Dystonia; HP:0001337 - Tremor; HP:0001618 - Dysphonia; HP:0002015 - Dysphagia; HP:0002063 - Rigidity; HP:0002304 - Akinesia; HP:0002529 - Neuronal loss in central nervous system; HP:0012735 - Cough; HP:0032263 - Increased blood pressure	Dystonia			HP:0001258 - Spastic paraplegia; HP:0007240 - Progressive gait ataxia	Ataxia_Spasticity
						HP:0001251 - Ataxia; HP:0002131 - Episodic ataxia	Ataxia			HP:0000570 - Abnormal saccadic eye movements; HP:0001260 - Dysarthria; HP:0002066 - Gait ataxia	Ataxia
						HP:0001251 - Ataxia; HP:0001260 - Dysarthria; HP:0001272 - Cerebellar atrophy; HP:0001824 - Weight loss; HP:0002275 - Poor motor coordination; HP:0002315 - Headache; HP:0003202 - Skeletal muscle atrophy; HP:0007010 - Poor fine motor coordination; HP:0007289 - Limb fasciculations; HP:0012514 - Lower limb pain	Ataxia			HP:0000707 - Abnormality of the nervous system; HP:0001251 - Ataxia; HP:0001301 - Chronic sensorineural polyneuropathy; HP:0002066 - Gait ataxia; HP:0002070 - Limb ataxia; HP:0002073 - Progressive cerebellar ataxia; HP:0007240 - Progressive gait ataxia	Ataxia
						HP:0001258 - Spastic paraplegia; HP:0002313 - Spastic paraparesis; HP:0011397 - Abnormality of the dorsal column of the spinal cord	Spasticity			HP:0000012 - Urinary urgency; HP:0000365 - Hearing impairment; HP:0001257 - Spasticity; HP:0001258 - Spastic paraplegia; HP:0002061 - Lower limb spasticity; HP:0002313 - Spastic paraparesis; HP:0003474 - Sensory impairment; HP:0005341 - Autonomic bladder dysfunction; HP:0006801 - Hyperactive deep tendon reflexes; HP:0010550 - Paraplegia; HP:0012715 - Profound hearing impairment	Spasticity
						HP:0000571 - Hypometric saccades; HP:0000641 - Dysmetric saccades; HP:0001251 - Ataxia; HP:0001260 - Dysarthria; HP:0001272 - Cerebellar atrophy; HP:0002073 - Progressive cerebellar ataxia; HP:0002270 - Abnormality of the autonomic nervous system; HP:0002395 - Lower limb hyperreflexia; HP:0002403 - Positive Romberg sign; HP:0007010 - Poor fine motor coordination	Ataxia			HP:0001251 - Ataxia; HP:0002415 - Leukodystrophy; HP:0003470 - Paralysis; HP:0012103 - Abnormality of the mitochondrion	Ataxia
						HP:0001251 - Ataxia; HP:0001751 - Vestibular dysfunction	Ataxia			HP:0001251 - Ataxia; HP:0002073 - Progressive cerebellar ataxia	Ataxia
						HP:0001251 - Ataxia; HP:0002385 - Paraparesis	Ataxia			HP:0001258 - Spastic paraplegia; HP:0001332 - Dystonia	Dystonia_Spasticity
						HP:0001251 - Ataxia; HP:0001761 - Pes cavus; HP:0002313 - Spastic paraparesis; HP:0002321 - Vertigo; HP:0002346 - Head tremor; HP:0003236 - Elevated circulating creatine kinase concentration; HP:0004373 - Focal dystonia	Ataxia_Dystonia_Spasticity			HP:0000012 - Urinary urgency; HP:0000608 - Macular degeneration; HP:0001249 - Intellectual disability; HP:0001251 - Ataxia; HP:0002066 - Gait ataxia; HP:0002070 - Limb ataxia; HP:0002073 - Progressive cerebellar ataxia; HP:0007256 - Abnormal pyramidal sign; HP:0100543 - Cognitive impairment	Ataxia
						HP:0001251 - Ataxia	Ataxia			HP:0001332 - Dystonia; HP:0001336 - Myoclonus; HP:0001337 - Tremor	Dystonia
						HP:0000407 - Sensorineural hearing impairment; HP:0001251 - Ataxia; HP:0001257 - Spasticity; HP:0001260 - Dysarthria; HP:0002064 - Spastic gait; HP:0002066 - Gait ataxia; HP:0006855 - Cerebellar vermis atrophy; HP:0007256 - Abnormal pyramidal sign	Ataxia_Spasticity			HP:0001257 - Spasticity; HP:0001258 - Spastic paraplegia; HP:0002061 - Lower limb spasticity; HP:0003487 - Babinski sign; HP:0006801 - Hyperactive deep tendon reflexes	Spasticity
						HP:0001251 - Ataxia; HP:0001272 - Cerebellar atrophy; HP:0001288 - Gait disturbance; HP:0001324 - Muscle weakness; HP:0003198 - Myopathy; HP:0009020 - Exercise-induced muscle fatigue; HP:0031372 - Cold paresis	Ataxia			HP:0001251 - Ataxia; HP:0001336 - Myoclonus	Ataxia
						HP:0002061 - Lower limb spasticity; HP:0002066 - Gait ataxia; HP:0002273 - Tetraparesis; HP:0002385 - Paraparesis; HP:0002497 - Spastic ataxia	Ataxia_Spasticity			HP:0001258 - Spastic paraplegia	Spasticity
						HP:0000657 - Oculomotor apraxia; HP:0001251 - Ataxia; HP:0001272 - Cerebellar atrophy; HP:0002403 - Positive Romberg sign; HP:0003401 - Paresthesia; HP:0003477 - Peripheral axonal neuropathy; HP:0007141 - Sensorimotor neuropathy; HP:0007670 - Abnormal vestibulo-ocular reflex	Ataxia			HP:0001260 - Dysarthria; HP:0002066 - Gait ataxia; HP:0002070 - Limb ataxia; HP:0010545 - Downbeat nystagmus	Ataxia
						HP:0002273 - Tetraparesis; HP:0002313 - Spastic paraparesis; HP:0002380 - Fasciculations; HP:0003202 - Skeletal muscle atrophy; HP:0007354 - Amyotrophic lateral sclerosis; HP:0007373 - Motor neuron atrophy	Spasticity			HP:0000707 - Abnormality of the nervous system; HP:0001251 - Ataxia; HP:0001272 - Cerebellar atrophy; HP:0002066 - Gait ataxia; HP:0002070 - Limb ataxia; HP:0002073 - Progressive cerebellar ataxia; HP:0002470 - Nonprogressive cerebellar ataxia; HP:0010871 - Sensory ataxia	Ataxia
						HP:0000012 - Urinary urgency; HP:0002064 - Spastic gait; HP:0002313 - Spastic paraparesis	Spasticity			HP:0001251 - Ataxia; HP:0002073 - Progressive cerebellar ataxia; HP:0003390 - Sensory axonal neuropathy	Ataxia
						HP:0001288 - Gait disturbance; HP:0002313 - Spastic paraparesis; HP:0007199 - Progressive spastic paraparesis	Spasticity			HP:0000473 - Torticollis; HP:0001332 - Dystonia; HP:0002346 - Head tremor	Dystonia
						HP:0001251 - Ataxia	Ataxia			HP:0001258 - Spastic paraplegia; HP:0001260 - Dysarthria; HP:0002015 - Dysphagia; HP:0009878 - Cerebellar ataxia associated with quadrupedal gait	Ataxia_Spasticity
						HP:0001251 - Ataxia	Ataxia			HP:0002064 - Spastic gait	Spasticity
						HP:0000514 - Slow saccadic eye movements; HP:0000570 - Abnormal saccadic eye movements; HP:0000763 - Sensory neuropathy; HP:0001251 - Ataxia; HP:0001260 - Dysarthria; HP:0001272 - Cerebellar atrophy; HP:0002075 - Dysdiadochokinesis; HP:0100543 - Cognitive impairment	Ataxia			HP:0000707 - Abnormality of the nervous system; HP:0001251 - Ataxia; HP:0001268 - Mental deterioration; HP:0002060 - Abnormal cerebral morphology; HP:0002352 - Leukoencephalopathy; HP:0009088 - Speech articulation difficulties; HP:0100543 - Cognitive impairment	Ataxia
						HP:0000012 - Urinary urgency; HP:0000338 - Hypomimic face; HP:0001288 - Gait disturbance; HP:0001300 - Parkinsonism; HP:0002313 - Spastic paraparesis; HP:0002487 - Hyperkinetic movements; HP:0007256 - Abnormal pyramidal sign; HP:0100660 - Dyskinesia	Spasticity			HP:0000707 - Abnormality of the nervous system; HP:0000726 - Dementia; HP:0001251 - Ataxia; HP:0001268 - Mental deterioration; HP:0001332 - Dystonia; HP:0001337 - Tremor; HP:0002073 - Progressive cerebellar ataxia; HP:0002352 - Leukoencephalopathy	Ataxia_Dystonia
						HP:0001257 - Spasticity; HP:0001260 - Dysarthria; HP:0002015 - Dysphagia; HP:0002510 - Spastic tetraplegia; HP:0007354 - Amyotrophic lateral sclerosis	Spasticity			HP:0001249 - Intellectual disability; HP:0001260 - Dysarthria; HP:0001270 - Motor delay; HP:0001300 - Parkinsonism; HP:0001332 - Dystonia; HP:0002371 - Loss of speech	Dystonia
						HP:0001251 - Ataxia; HP:0001260 - Dysarthria; HP:0002061 - Lower limb spasticity; HP:0002275 - Poor motor coordination	Ataxia_Spasticity			HP:0000565 - Esotropia; HP:0000821 - Hypothyroidism; HP:0001257 - Spasticity; HP:0001263 - Global developmental delay; HP:0001276 - Hypertonia; HP:0006887 - Intellectual disability, progressive; HP:0011968 - Feeding difficulties	Spasticity
						HP:0001288 - Gait disturbance; HP:0002070 - Limb ataxia; HP:0002131 - Episodic ataxia; HP:0002321 - Vertigo; HP:0002326 - Transient ischemic attack; HP:0002346 - Head tremor; HP:0002385 - Paraparesis; HP:0010545 - Downbeat nystagmus; HP:0011514 - Abnormality of binocular vision; HP:0032104 - Saccadic oscillation	Ataxia			HP:0000020 - Urinary incontinence; HP:0002064 - Spastic gait	Spasticity
						HP:0002313 - Spastic paraparesis	Spasticity			HP:0000640 - Gaze-evoked nystagmus; HP:0001257 - Spasticity; HP:0001258 - Spastic paraplegia; HP:0002061 - Lower limb spasticity; HP:0002066 - Gait ataxia; HP:0002497 - Spastic ataxia; HP:0003474 - Sensory impairment; HP:0006986 - Upper limb spasticity	Ataxia_Spasticity
						HP:0001258 - Spastic paraplegia; HP:0002061 - Lower limb spasticity; HP:0002191 - Progressive spasticity; HP:0002313 - Spastic paraparesis; HP:0002385 - Paraparesis; HP:0003487 - Babinski sign; HP:0006895 - Lower limb hypertonia; HP:0007256 - Abnormal pyramidal sign; HP:0012701 - Bowel urgency	Spasticity			HP:0000726 - Dementia; HP:0001251 - Ataxia; HP:0001272 - Cerebellar atrophy	Ataxia
						HP:0000570 - Abnormal saccadic eye movements; HP:0000657 - Oculomotor apraxia; HP:0001251 - Ataxia; HP:0001260 - Dysarthria; HP:0001272 - Cerebellar atrophy; HP:0001288 - Gait disturbance; HP:0001350 - Slurred speech; HP:0001618 - Dysphonia; HP:0002066 - Gait ataxia; HP:0002070 - Limb ataxia; HP:0002073 - Progressive cerebellar ataxia; HP:0007670 - Abnormal vestibulo-ocular reflex; HP:0010545 - D…	Ataxia			HP:0001257 - Spasticity; HP:0001258 - Spastic paraplegia; HP:0002061 - Lower limb spasticity; HP:0006801 - Hyperactive deep tendon reflexes; HP:0007256 - Abnormal pyramidal sign	Spasticity
						HP:0000763 - Sensory neuropathy; HP:0003434 - Sensory ataxic neuropathy; HP:0010871 - Sensory ataxia; HP:0012534 - Dysesthesia; HP:0030050 - Narcolepsy	Ataxia			HP:0000252 - Microcephaly; HP:0001263 - Global developmental delay; HP:0001344 - Absent speech; HP:0002066 - Gait ataxia; HP:0002463 - Language impairment	Ataxia
						HP:0001251 - Ataxia; HP:0001260 - Dysarthria; HP:0001272 - Cerebellar atrophy; HP:0002015 - Dysphagia; HP:0002075 - Dysdiadochokinesis; HP:0002136 - Broad-based gait; HP:0002359 - Frequent falls; HP:0002403 - Positive Romberg sign; HP:0003438 - Absent Achilles reflex; HP:0006938 - Impaired vibration sensation at ankles; HP:0007010 - Poor fine motor coordination; HP:0011808 - Decreased patellar re…	Ataxia			HP:0000252 - Microcephaly; HP:0001252 - Muscular hypotonia; HP:0001263 - Global developmental delay; HP:0001344 - Absent speech; HP:0002066 - Gait ataxia; HP:0002463 - Language impairment; HP:0006863 - Severe expressive language delay	Ataxia
						HP:0000708 - Behavioral abnormality; HP:0001251 - Ataxia; HP:0001272 - Cerebellar atrophy	Ataxia			HP:0001260 - Dysarthria; HP:0002066 - Gait ataxia; HP:0002070 - Limb ataxia	Ataxia
						HP:0000016 - Urinary retention; HP:0001347 - Hyperreflexia; HP:0002061 - Lower limb spasticity; HP:0002064 - Spastic gait; HP:0003487 - Babinski sign; HP:0007199 - Progressive spastic paraparesis; HP:0007256 - Abnormal pyramidal sign	Spasticity			HP:0001250 - Seizure; HP:0001251 - Ataxia; HP:0001263 - Global developmental delay; HP:0100660 - Dyskinesia; HP:0200134 - Epileptic encephalopathy	Ataxia
						HP:0000605 - Supranuclear gaze palsy; HP:0000712 - Emotional lability; HP:0001260 - Dysarthria; HP:0001285 - Spastic tetraparesis; HP:0001288 - Gait disturbance; HP:0001337 - Tremor; HP:0001347 - Hyperreflexia; HP:0002015 - Dysphagia; HP:0002064 - Spastic gait; HP:0002066 - Gait ataxia; HP:0002075 - Dysdiadochokinesis; HP:0002080 - Intention tremor; HP:0002120 - Cerebral cortical atrophy; HP:0002…	Ataxia_Spasticity			HP:0001288 - Gait disturbance; HP:0002064 - Spastic gait	Spasticity
						HP:0000020 - Urinary incontinence; HP:0000541 - Retinal detachment; HP:0000819 - Diabetes mellitus; HP:0000822 - Hypertension; HP:0001260 - Dysarthria; HP:0001285 - Spastic tetraparesis; HP:0001347 - Hyperreflexia; HP:0001761 - Pes cavus; HP:0001765 - Hammertoe; HP:0002360 - Sleep disturbance; HP:0003487 - Babinski sign; HP:0003690 - Limb muscle weakness; HP:0006886 - Impaired distal vibration se…	Spasticity			HP:0000546 - Retinal degeneration; HP:0001251 - Ataxia; HP:0001272 - Cerebellar atrophy	Ataxia
						HP:0001251 - Ataxia; HP:0002073 - Progressive cerebellar ataxia; HP:0002321 - Vertigo; HP:0003390 - Sensory axonal neuropathy; HP:0007327 - Mixed demyelinating and axonal polyneuropathy; HP:0011675 - Arrhythmia	Ataxia			HP:0001258 - Spastic paraplegia	Spasticity
						HP:0001258 - Spastic paraplegia; HP:0001271 - Polyneuropathy; HP:0002059 - Cerebral atrophy; HP:0002064 - Spastic gait; HP:0003401 - Paresthesia; HP:0003477 - Peripheral axonal neuropathy; HP:0031921 - Gastrocnemius myalgia	Spasticity			HP:0001251 - Ataxia; HP:0001272 - Cerebellar atrophy	Ataxia
						HP:0001285 - Spastic tetraparesis; HP:0001347 - Hyperreflexia	Spasticity			HP:0000707 - Abnormality of the nervous system; HP:0001251 - Ataxia; HP:0001260 - Dysarthria; HP:0001272 - Cerebellar atrophy; HP:0001337 - Tremor; HP:0002066 - Gait ataxia; HP:0002070 - Limb ataxia; HP:0002073 - Progressive cerebellar ataxia	Ataxia
						HP:0001260 - Dysarthria; HP:0001285 - Spastic tetraparesis; HP:0002200 - Pseudobulbar signs; HP:0002510 - Spastic tetraplegia; HP:0007354 - Amyotrophic lateral sclerosis	Spasticity			HP:0000716 - Depressivity; HP:0001251 - Ataxia; HP:0001258 - Spastic paraplegia	Ataxia_Spasticity
						HP:0001332 - Dystonia; HP:0002356 - Writer's cramp	Dystonia			HP:0000707 - Abnormality of the nervous system; HP:0001272 - Cerebellar atrophy; HP:0001288 - Gait disturbance; HP:0002066 - Gait ataxia; HP:0002073 - Progressive cerebellar ataxia	Ataxia
						HP:0001251 - Ataxia	Ataxia			HP:0001249 - Intellectual disability; HP:0001332 - Dystonia; HP:0007166 - Paroxysmal dyskinesia	Dystonia
						HP:0000011 - Neurogenic bladder; HP:0001285 - Spastic tetraparesis; HP:0002828 - Multiple joint contractures; HP:0007141 - Sensorimotor neuropathy; HP:0008955 - Progressive distal muscular atrophy; HP:0030182 - Tetraplegia/tetraparesis	Spasticity			HP:0001251 - Ataxia; HP:0002381 - Aphasia; HP:0011097 - Epileptic spasm	Ataxia
						HP:0001251 - Ataxia; HP:0001252 - Hypotonia; HP:0001260 - Dysarthria; HP:0001320 - Cerebellar vermis hypoplasia; HP:0001761 - Pes cavus; HP:0008081 - Pes valgus	Ataxia			HP:0000012 - Urinary urgency; HP:0001257 - Spasticity; HP:0001258 - Spastic paraplegia; HP:0001271 - Polyneuropathy; HP:0002061 - Lower limb spasticity; HP:0006801 - Hyperactive deep tendon reflexes	Spasticity
						HP:0001250 - Seizure; HP:0001251 - Ataxia; HP:0001272 - Cerebellar atrophy; HP:0001279 - Syncope; HP:0002077 - Migraine with aura; HP:0002140 - Ischemic stroke; HP:0006999 - Basal ganglia gliosis	Ataxia			HP:0000012 - Urinary urgency; HP:0001257 - Spasticity; HP:0001258 - Spastic paraplegia; HP:0002061 - Lower limb spasticity; HP:0002460 - Distal muscle weakness; HP:0006801 - Hyperactive deep tendon reflexes; HP:0006986 - Upper limb spasticity	Spasticity
						HP:0001251 - Ataxia; HP:0001272 - Cerebellar atrophy; HP:0002380 - Fasciculations; HP:0007256 - Abnormal pyramidal sign	Ataxia			HP:0000707 - Abnormality of the nervous system; HP:0001251 - Ataxia; HP:0001272 - Cerebellar atrophy; HP:0002015 - Dysphagia; HP:0002066 - Gait ataxia; HP:0002070 - Limb ataxia; HP:0002073 - Progressive cerebellar ataxia	Ataxia
						HP:0001257 - Spasticity; HP:0001258 - Spastic paraplegia; HP:0001324 - Muscle weakness; HP:0002273 - Tetraparesis; HP:0002380 - Fasciculations; HP:0003323 - Progressive muscle weakness; HP:0007354 - Amyotrophic lateral sclerosis	Spasticity			HP:0000707 - Abnormality of the nervous system; HP:0001251 - Ataxia; HP:0002066 - Gait ataxia; HP:0002070 - Limb ataxia; HP:0002073 - Progressive cerebellar ataxia; HP:0006855 - Cerebellar vermis atrophy	Ataxia
						HP:0000012 - Urinary urgency; HP:0000020 - Urinary incontinence; HP:0000570 - Abnormal saccadic eye movements; HP:0002070 - Limb ataxia; HP:0002313 - Spastic paraparesis; HP:0007076 - Extrapyramidal muscular rigidity; HP:0012701 - Bowel urgency	Ataxia_Spasticity			HP:0001271 - Polyneuropathy; HP:0001761 - Pes cavus; HP:0010871 - Sensory ataxia	Ataxia
						HP:0001251 - Ataxia	Ataxia			HP:0001257 - Spasticity; HP:0002385 - Paraparesis	Spasticity
						HP:0001251 - Ataxia; HP:0001272 - Cerebellar atrophy	Ataxia			HP:0001258 - Spastic paraplegia; HP:0002313 - Spastic paraparesis	Spasticity
						HP:0000012 - Urinary urgency; HP:0001288 - Gait disturbance; HP:0002313 - Spastic paraparesis; HP:0007305 - CNS demyelination; HP:0012701 - Bowel urgency	Spasticity			HP:0000750 - Delayed speech and language development; HP:0001251 - Ataxia; HP:0001337 - Tremor; HP:0002194 - Delayed gross motor development	Ataxia
						HP:0001251 - Ataxia; HP:0002073 - Progressive cerebellar ataxia	Ataxia			HP:0001251 - Ataxia	Ataxia
						HP:0002072 - Chorea; HP:0002313 - Dystonia	Dystonia			HP:0000639 - Nystagmus; HP:0001260 - Dysarthria; HP:0001272 - Cerebellar atrophy; HP:0002066 - Gait ataxia	Ataxia
						HP:0001266 - Choreoathetosis; HP:0001927 - Acanthocytosis; HP:0007153 - Progressive extrapyramidal movement disorder; HP:0002313 - Dystonia	Dystonia			HP:0001251 - Ataxia; HP:0001257 - Spasticity; HP:0001271 - Polyneuropathy; HP:0001272 - Cerebellar atrophy; HP:0004322 - Short stature; HP:0100543 - Cognitive impairment	Ataxia_Spasticity
										HP:0001251 - Ataxia; HP:0003390 - Sensory axonal neuropathy	Ataxia
										HP:0001251 - Ataxia; HP:0001263 - Global developmental delay; HP:0001272 - Cerebellar atrophy	Ataxia
										HP:0001258 - Spastic paraplegia; HP:0001271 - Polyneuropathy	Spasticity
										HP:0001251 - Ataxia; HP:0001271 - Polyneuropathy; HP:0001272 - Cerebellar atrophy; HP:0007256 - Abnormal pyramidal sign; HP:0010871 - Sensory ataxia	Ataxia
										HP:0000639 - Nystagmus; HP:0000651 - Diplopia; HP:0001251 - Ataxia; HP:0001288 - Gait disturbance	Ataxia
										HP:0000750 - Delayed speech and language development; HP:0001270 - Motor delay; HP:0001332 - Dystonia; HP:0001511 - Intrauterine growth retardation; HP:0002311 - Incoordination; HP:0002353 - EEG abnormality; HP:0002383 - Encephalitis; HP:0007308 - Extrapyramidal dyskinesia	Dystonia
										HP:0002073 - Progressive cerebellar ataxia	Ataxia
										HP:0000639 - Nystagmus; HP:0001271 - Polyneuropathy; HP:0001272 - Cerebellar atrophy; HP:0002073 - Progressive cerebellar ataxia	Ataxia
										HP:0000252 - Microcephaly; HP:0000589 - Coloboma; HP:0000639 - Nystagmus; HP:0001263 - Global developmental delay; HP:0001332 - Dystonia; HP:0001338 - Partial agenesis of the corpus callosum; HP:0002020 - Gastroesophageal reflux; HP:0002360 - Sleep disturbance; HP:0030082 - Abnormal drinking behavior	Dystonia
										HP:0001260 - Dysarthria; HP:0001332 - Dystonia; HP:0002066 - Gait ataxia; HP:0011342 - Mild global developmental delay	Ataxia_Dystonia
										HP:0001258 - Spastic paraplegia	Spasticity
										HP:0000707 - Abnormality of the nervous system; HP:0001251 - Ataxia; HP:0001271 - Polyneuropathy; HP:0001288 - Gait disturbance; HP:0002066 - Gait ataxia	Ataxia
										HP:0001250 - Seizure; HP:0001332 - Dystonia; HP:0007166 - Paroxysmal dyskinesia	Dystonia
										HP:0001272 - Cerebellar atrophy; HP:0002073 - Progressive cerebellar ataxia; HP:0002075 - Dysdiadochokinesis; HP:0100321 - Abnormality of the dentate nucleus	Ataxia
										HP:0001258 - Spastic paraplegia; HP:0001347 - Hyperreflexia; HP:0002066 - Gait ataxia; HP:0002070 - Limb ataxia; HP:0002273 - Tetraparesis; HP:0003487 - Babinski sign; HP:0006801 - Hyperactive deep tendon reflexes	Ataxia_Spasticity
										HP:0001251 - Ataxia; HP:0001258 - Spastic paraplegia; HP:0001271 - Polyneuropathy; HP:0001332 - Dystonia	Ataxia_Dystonia_Spasticity
										HP:0000709 - Psychosis; HP:0001251 - Ataxia; HP:0001332 - Dystonia	Ataxia_Dystonia
										HP:0000707 - Abnormality of the nervous system; HP:0000708 - Behavioral abnormality; HP:0000716 - Depressivity; HP:0001251 - Ataxia; HP:0001257 - Spasticity; HP:0002066 - Gait ataxia; HP:0002070 - Limb ataxia; HP:0002073 - Progressive cerebellar ataxia; HP:0100543 - Cognitive impairment	Ataxia_Spasticity
										HP:0001251 - Ataxia; HP:0001271 - Polyneuropathy; HP:0001288 - Gait disturbance; HP:0001332 - Dystonia; HP:0002066 - Gait ataxia	Ataxia_Dystonia
										HP:0001251 - Ataxia; HP:0001258 - Spastic paraplegia	Ataxia_Spasticity
										HP:0001251 - Ataxia; HP:0001260 - Dysarthria; HP:0001272 - Cerebellar atrophy; HP:0007256 - Abnormal pyramidal sign	Ataxia
										HP:0001251 - Ataxia	Ataxia
										HP:0001250 - Seizure; HP:0001252 - Muscular hypotonia; HP:0001263 - Global developmental delay; HP:0001332 - Dystonia; HP:0001357 - Plagiocephaly; HP:0007166 - Paroxysmal dyskinesia	Dystonia
										HP:0000639 - Nystagmus; HP:0001251 - Ataxia; HP:0002067 - Bradykinesia; HP:0002075 - Dysdiadochokinesis; HP:0002321 - Vertigo	Ataxia
										HP:0000365 - Hearing impairment; HP:0000518 - Cataract; HP:0000707 - Abnormality of the nervous system; HP:0001251 - Ataxia; HP:0001258 - Spastic paraplegia; HP:0002066 - Gait ataxia; HP:0002070 - Limb ataxia; HP:0002073 - Progressive cerebellar ataxia; HP:0002191 - Progressive spasticity; HP:0002497 - Spastic ataxia; HP:0003487 - Babinski sign	Ataxia_Spasticity
										HP:0001347 - Hyperreflexia; HP:0002497 - Spastic ataxia; HP:0006855 - Cerebellar vermis atrophy	Ataxia_Spasticity
										HP:0000252 - Microcephaly; HP:0000365 - Hearing impairment; HP:0001263 - Global developmental delay; HP:0001285 - Spastic tetraparesis; HP:0004322 - Short stature	Spasticity
										HP:0001250 - Seizure; HP:0001251 - Ataxia; HP:0001272 - Cerebellar atrophy; HP:0001337 - Tremor	Ataxia
										HP:0001258 - Spastic paraplegia; HP:0002313 - Spastic paraparesis	Spasticity
										HP:0000763 - Sensory neuropathy; HP:0001250 - Seizure; HP:0001251 - Ataxia; HP:0001258 - Spastic paraplegia; HP:0001271 - Polyneuropathy; HP:0001276 - Hypertonia; HP:0100280 - Crohns disease; HP:0100647 - Graves disease	Ataxia_Spasticity
										HP:0004373 - Focal dystonia	Dystonia
										HP:0001257 - Spasticity; HP:0001258 - Spastic paraplegia; HP:0001288 - Gait disturbance; HP:0002061 - Lower limb spasticity; HP:0002191 - Progressive spasticity	Spasticity
										HP:0001251 - Ataxia	Ataxia
										HP:0000750 - Delayed speech and language development; HP:0001263 - Global developmental delay; HP:0001288 - Gait disturbance; HP:0001332 - Dystonia; HP:0007325 - Generalized dystonia	Dystonia
										HP:0001258 - Spastic paraplegia	Spasticity
										HP:0001260 - Dysarthria; HP:0001272 - Cerebellar atrophy; HP:0002073 - Progressive cerebellar ataxia; HP:0002077 - Migraine with aura; HP:0002321 - Vertigo; HP:0002354 - Memory impairment	Ataxia
										HP:0000020 - Urinary incontinence; HP:0000365 - Hearing impairment; HP:0001258 - Spastic paraplegia	Spasticity
										HP:0001251 - Ataxia; HP:0001260 - Dysarthria; HP:0001272 - Cerebellar atrophy; HP:0002066 - Gait ataxia; HP:0002075 - Dysdiadochokinesis	Ataxia
										HP:0001260 - Dysarthria; HP:0002497 - Spastic ataxia; HP:0003487 - Babinski sign	Ataxia_Spasticity
										HP:0000707 - Abnormality of the nervous system; HP:0001258 - Spastic paraplegia; HP:0001324 - Muscle weakness; HP:0003324 - Generalized muscle weakness; HP:0007354 - Amyotrophic lateral sclerosis; HP:0011804 - Abnormal muscle physiology	Spasticity
										HP:0001251 - Ataxia	Ataxia
										HP:0000736 - Short attention span; HP:0001258 - Spastic paraplegia	Spasticity
										HP:0001271 - Polyneuropathy; HP:0001272 - Cerebellar atrophy; HP:0010871 - Sensory ataxia	Ataxia
										HP:0001332 - Dystonia	Dystonia
										HP:0001251 - Ataxia	Ataxia
										HP:0001251 - Ataxia; HP:0001258 - Spastic paraplegia; HP:0001347 - Hyperreflexia	Ataxia_Spasticity
										HP:0000020 - Urinary incontinence; HP:0001257 - Spasticity; HP:0001300 - Parkinsonism; HP:0001332 - Dystonia; HP:0002015 - Dysphagia; HP:0002063 - Rigidity; HP:0002304 - Akinesia	Dystonia_Spasticity
										HP:0000252 - Microcephaly; HP:0001257 - Spasticity; HP:0001263 - Global developmental delay; HP:0002376 - Developmental regression	Spasticity
										HP:0000707 - Abnormality of the nervous system; HP:0001251 - Ataxia; HP:0002315 - Headache; HP:0002415 - Leukodystrophy; HP:0100543 - Cognitive impairment	Ataxia
										HP:0000707 - Abnormality of the nervous system; HP:0001271 - Polyneuropathy; HP:0001882 - Leukopenia; HP:0002070 - Limb ataxia; HP:0002415 - Leukodystrophy	Ataxia
										HP:0001260 - Dysarthria; HP:0001270 - Motor delay; HP:0001271 - Polyneuropathy; HP:0002497 - Spastic ataxia	Ataxia_Spasticity
										HP:0001251 - Ataxia; HP:0007327 - Mixed demyelinating and axonal polyneuropathy	Ataxia
										HP:0001332 - Dystonia	Dystonia
										HP:0001251 - Ataxia; HP:0001252 - Muscular hypotonia; HP:0002066 - Gait ataxia; HP:0002070 - Limb ataxia	Ataxia
										HP:0001250 - Seizure; HP:0001251 - Ataxia; HP:0001272 - Cerebellar atrophy; HP:0007371 - Corpus callosum atrophy	Ataxia
										HP:0001258 - Spastic paraplegia; HP:0001260 - Dysarthria; HP:0001824 - Weight loss	Spasticity
										HP:0000098 - Tall stature; HP:0000750 - Delayed speech and language development; HP:0000957 - Cafe-au-lait spot; HP:0001263 - Global developmental delay; HP:0002066 - Gait ataxia	Ataxia
										HP:0000012 - Urinary urgency; HP:0001257 - Spasticity; HP:0001258 - Spastic paraplegia; HP:0002061 - Lower limb spasticity; HP:0003474 - Sensory impairment; HP:0006801 - Hyperactive deep tendon reflexes	Spasticity
										HP:0001336 - Myoclonus; HP:0001337 - Tremor; HP:0004373 - Focal dystonia	Dystonia
										HP:0001332 - Dystonia; HP:0001336 - Myoclonus	Dystonia
										HP:0000496 - Abnormality of eye movement; HP:0001251 - Ataxia; HP:0001263 - Global developmental delay; HP:0002384 - Focal impaired awareness seizure; HP:0002463 - Language impairment; HP:0007010 - Poor fine motor coordination; HP:0007015 - Poor gross motor coordination	Ataxia
										HP:0001250 - Seizure; HP:0001271 - Polyneuropathy; HP:0001272 - Cerebellar atrophy; HP:0001324 - Muscle weakness; HP:0002066 - Gait ataxia	Ataxia
										HP:0000570 - Abnormal saccadic eye movements; HP:0001251 - Ataxia; HP:0001260 - Dysarthria; HP:0001272 - Cerebellar atrophy; HP:0001288 - Gait disturbance; HP:0001751 - Vestibular dysfunction; HP:0002066 - Gait ataxia; HP:0002131 - Episodic ataxia	Ataxia
										HP:0000252 - Microcephaly; HP:0000648 - Optic atrophy; HP:0001251 - Ataxia; HP:0002066 - Gait ataxia	Ataxia
										HP:0001257 - Spasticity; HP:0001258 - Spastic paraplegia; HP:0001288 - Gait disturbance; HP:0002061 - Lower limb spasticity; HP:0002191 - Progressive spasticity	Spasticity
										HP:0000338 - Hypomimic face; HP:0001258 - Spastic paraplegia; HP:0002145 - Frontotemporal dementia; HP:0002465 - Poor speech	Spasticity
										HP:0000708 - Behavioral abnormality; HP:0001250 - Seizure; HP:0001251 - Ataxia; HP:0002069 - Bilateral tonic-clonic seizure; HP:0002381 - Aphasia; HP:0004325 - Decreased body weight	Ataxia
										HP:0001258 - Spastic paraplegia	Spasticity
										HP:0000020 - Urinary incontinence; HP:0001252 - Muscular hypotonia; HP:0001324 - Muscle weakness; HP:0001332 - Dystonia; HP:0001370 - Rheumatoid arthritis; HP:0003394 - Muscle spasm; HP:0003487 - Babinski sign	Dystonia
										HP:0000252 - Microcephaly; HP:0000648 - Optic atrophy; HP:0001249 - Intellectual disability; HP:0001250 - Seizure; HP:0001263 - Global developmental delay; HP:0001285 - Spastic tetraparesis; HP:0002126 - Polymicrogyria; HP:0002650 - Scoliosis; HP:0010636 - Schizencephaly	Spasticity
										HP:0002131 - Episodic ataxia	Ataxia
										HP:0002497 - Spastic ataxia; HP:0100512 - Low levels of vitamin D; HP:0100543 - Cognitive impairment	Ataxia_Spasticity
										HP:0000707 - Abnormality of the nervous system; HP:0001159 - Syndactyly; HP:0002134 - Abnormality of the basal ganglia; HP:0002470 - Nonprogressive cerebellar ataxia; HP:0030348 - Increased circulating androgen level	Ataxia
										HP:0000707 - Abnormality of the nervous system; HP:0001260 - Dysarthria; HP:0002066 - Gait ataxia; HP:0002415 - Leukodystrophy; HP:0012477 - Vocal tremor	Ataxia
										HP:0001332 - Dystonia	Dystonia
										HP:0001251 - Ataxia; HP:0001260 - Dysarthria; HP:0001272 - Cerebellar atrophy; HP:0002015 - Dysphagia	Ataxia
										HP:0001251 - Ataxia; HP:0001260 - Dysarthria; HP:0001270 - Motor delay; HP:0001272 - Cerebellar atrophy; HP:0100543 - Cognitive impairment	Ataxia
										HP:0000364 - Hearing abnormality; HP:0001251 - Ataxia; HP:0002073 - Progressive cerebellar ataxia; HP:0003390 - Sensory axonal neuropathy	Ataxia
										HP:0001258 - Spastic paraplegia	Spasticity
										HP:0000570 - Abnormal saccadic eye movements; HP:0001310 - Dysmetria; HP:0002066 - Gait ataxia; HP:0006855 - Cerebellar vermis atrophy	Ataxia
										HP:0000252 - Microcephaly; HP:0001332 - Dystonia; HP:0002064 - Spastic gait; HP:0010677 - Enuresis nocturna	Dystonia_Spasticity
										HP:0001251 - Ataxia	Ataxia
										HP:0000639 - Nystagmus; HP:0001028 - Hemangioma; HP:0001250 - Seizure; HP:0001251 - Ataxia; HP:0001336 - Myoclonus; HP:0030215 - Inappropriate crying	Ataxia
										HP:0001251 - Ataxia; HP:0001252 - Muscular hypotonia; HP:0001263 - Global developmental delay; HP:0007256 - Abnormal pyramidal sign	Ataxia
										HP:0001249 - Intellectual disability; HP:0001258 - Spastic paraplegia; HP:0100543 - Cognitive impairment	Spasticity
										HP:0001251 - Ataxia; HP:0001272 - Cerebellar atrophy; HP:0001288 - Gait disturbance; HP:0002463 - Language impairment	Ataxia
										HP:0000484 - Hyperopic astigmatism; HP:0000750 - Delayed speech and language development; HP:0001249 - Intellectual disability; HP:0001250 - Seizure; HP:0001263 - Global developmental delay; HP:0002066 - Gait ataxia; HP:0002275 - Poor motor coordination	Ataxia
										HP:0000707 - Abnormality of the nervous system; HP:0000962 - Hyperkeratosis; HP:0001251 - Ataxia; HP:0002066 - Gait ataxia; HP:0002070 - Limb ataxia; HP:0002073 - Progressive cerebellar ataxia	Ataxia
										HP:0001260 - Dysarthria; HP:0002066 - Gait ataxia; HP:0002070 - Limb ataxia; HP:0007256 - Abnormal pyramidal sign; HP:0012534 - Dysesthesia	Ataxia
										HP:0000020 - Urinary incontinence; HP:0000821 - Hypothyroidism; HP:0001251 - Ataxia; HP:0001258 - Spastic paraplegia; HP:0001271 - Polyneuropathy; HP:0001272 - Cerebellar atrophy; HP:0002321 - Vertigo; HP:0005978 - Type II diabetes mellitus; HP:0100543 - Cognitive impairment	Ataxia_Spasticity
										HP:0000639 - Nystagmus; HP:0001251 - Ataxia; HP:0001260 - Dysarthria; HP:0001272 - Cerebellar atrophy; HP:0001337 - Tremor	Ataxia
										HP:0000822 - Hypertension; HP:0001251 - Ataxia; HP:0001260 - Dysarthria; HP:0001272 - Cerebellar atrophy; HP:0001279 - Syncope; HP:0002465 - Poor speech; HP:0003124 - Hypercholesterolemia; HP:0007010 - Poor fine motor coordination	Ataxia
										HP:0000707 - Abnormality of the nervous system; HP:0001258 - Spastic paraplegia; HP:0002510 - Spastic tetraplegia; HP:0010864 - Intellectual disability, severe; HP:0200134 - Epileptic encephalopathy	Spasticity
										HP:0001332 - Dystonia; HP:0001336 - Myoclonus	Dystonia
										HP:0000252 - Microcephaly; HP:0001251 - Ataxia; HP:0001252 - Muscular hypotonia; HP:0001263 - Global developmental delay; HP:0002194 - Delayed gross motor development	Ataxia
										HP:0000504 - Abnormality of vision; HP:0001250 - Seizure; HP:0001263 - Global developmental delay; HP:0001285 - Spastic tetraparesis; HP:0001649 - Tachycardia; HP:0001716 - Wolff-Parkinson-White syndrome	Spasticity
										HP:0001252 - Muscular hypotonia; HP:0001263 - Global developmental delay; HP:0001332 - Dystonia; HP:0001344 - Absent speech; HP:0002066 - Gait ataxia	Ataxia_Dystonia
										HP:0000570 - Abnormal saccadic eye movements; HP:0001272 - Cerebellar atrophy; HP:0002066 - Gait ataxia; HP:0002070 - Limb ataxia; HP:0100502 - Vitamin B12 deficiency	Ataxia
										HP:0001332 - Dystonia; HP:0001337 - Tremor; HP:0002133 - Status epilepticus	Dystonia
										HP:0001251 - Ataxia; HP:0001257 - Spasticity; HP:0001258 - Spastic paraplegia; HP:0001268 - Mental deterioration; HP:0001288 - Gait disturbance; HP:0002066 - Gait ataxia; HP:0002073 - Progressive cerebellar ataxia	Ataxia_Spasticity
										HP:0001257 - Spasticity; HP:0001258 - Spastic paraplegia; HP:0002061 - Lower limb spasticity; HP:0002070 - Limb ataxia; HP:0006801 - Hyperactive deep tendon reflexes	Ataxia_Spasticity
										HP:0001251 - Ataxia; HP:0001260 - Dysarthria; HP:0002066 - Gait ataxia; HP:0002070 - Limb ataxia	Ataxia
										HP:0001251 - Ataxia; HP:0002066 - Gait ataxia; HP:0002070 - Limb ataxia	Ataxia
										HP:0002066 - Gait ataxia; HP:0002070 - Limb ataxia; HP:0003324 - Generalized muscle weakness	Ataxia
										HP:0000729 - Autistic behavior; HP:0002066 - Gait ataxia; HP:0002376 - Developmental regression	Ataxia
										HP:0001251 - Ataxia; HP:0001336 - Myoclonus; HP:0002075 - Dysdiadochokinesis; HP:0002141 - Gait imbalance	Ataxia
										HP:0000726 - Dementia; HP:0001251 - Ataxia; HP:0001288 - Gait disturbance; HP:0001300 - Parkinsonism; HP:0002066 - Gait ataxia; HP:0002375 - Hypokinesia; HP:0002494 - Abnormal rapid eye movement sleep; HP:0010837 - Decreased circulating ceruloplasmin concentration	Ataxia
										HP:0001249 - Intellectual disability; HP:0001251 - Ataxia; HP:0001337 - Tremor	Ataxia
										HP:0001251 - Ataxia; HP:0001263 - Global developmental delay; HP:0001272 - Cerebellar atrophy; HP:0100543 - Cognitive impairment	Ataxia
										HP:0000486 - Strabismus; HP:0001250 - Seizure; HP:0001251 - Ataxia; HP:0001263 - Global developmental delay; HP:0001297 - Stroke; HP:0001328 - Specific learning disability; HP:0002315 - Headache; HP:0003287 - Abnormality of mitochondrial metabolism; HP:0012378 - Fatigue	Ataxia
										HP:0001257 - Spasticity; HP:0002064 - Spastic gait; HP:0007199 - Progressive spastic paraparesis	Spasticity
										HP:0001258 - Spastic paraplegia	Spasticity
										HP:0000252 - Microcephaly; HP:0000750 - Delayed speech and language development; HP:0001251 - Ataxia; HP:0001260 - Dysarthria; HP:0001263 - Global developmental delay; HP:0001332 - Dystonia; HP:0001344 - Absent speech; HP:0012759 - Neurodevelopmental abnormality	Ataxia_Dystonia
										HP:0001257 - Spasticity; HP:0001258 - Spastic paraplegia; HP:0001260 - Dysarthria; HP:0002015 - Dysphagia; HP:0002061 - Lower limb spasticity; HP:0002066 - Gait ataxia; HP:0006801 - Hyperactive deep tendon reflexes; HP:0006986 - Upper limb spasticity	Ataxia_Spasticity
										HP:0000570 - Abnormal saccadic eye movements; HP:0000707 - Abnormality of the nervous system; HP:0002066 - Gait ataxia; HP:0002073 - Progressive cerebellar ataxia; HP:0002283 - Global brain atrophy	Ataxia
										HP:0000736 - Short attention span; HP:0001249 - Intellectual disability; HP:0001252 - Muscular hypotonia; HP:0001332 - Dystonia; HP:0002360 - Sleep disturbance; HP:0002463 - Language impairment	Dystonia
										HP:0000518 - Cataract; HP:0001257 - Spasticity; HP:0001258 - Spastic paraplegia; HP:0001385 - Hip dysplasia; HP:0002061 - Lower limb spasticity; HP:0003487 - Babinski sign; HP:0006801 - Hyperactive deep tendon reflexes	Spasticity
										HP:0000991 - Xanthomatosis; HP:0001258 - Spastic paraplegia	Spasticity
										HP:0000508 - Ptosis; HP:0001260 - Dysarthria; HP:0002066 - Gait ataxia; HP:0002073 - Progressive cerebellar ataxia; HP:0007256 - Abnormal pyramidal sign; HP:0100543 - Cognitive impairment	Ataxia
										HP:0000011 - Neurogenic bladder; HP:0000716 - Depressivity; HP:0001251 - Ataxia; HP:0001258 - Spastic paraplegia; HP:0007010 - Poor fine motor coordination	Ataxia_Spasticity
										HP:0001257 - Spasticity; HP:0001258 - Spastic paraplegia; HP:0001288 - Gait disturbance; HP:0002061 - Lower limb spasticity; HP:0002191 - Progressive spasticity	Spasticity
										HP:0001251 - Ataxia; HP:0001260 - Dysarthria; HP:0001337 - Tremor; HP:0002066 - Gait ataxia; HP:0002067 - Bradykinesia	Ataxia
										HP:0001251 - Ataxia; HP:0001260 - Dysarthria; HP:0001272 - Cerebellar atrophy; HP:0001288 - Gait disturbance	Ataxia
										HP:0000641 - Dysmetric saccades; HP:0001251 - Ataxia; HP:0001257 - Spasticity; HP:0001258 - Spastic paraplegia; HP:0002061 - Lower limb spasticity; HP:0002066 - Gait ataxia; HP:0002070 - Limb ataxia; HP:0006801 - Hyperactive deep tendon reflexes; HP:0006986 - Upper limb spasticity	Ataxia_Spasticity
										HP:0000602 - Ophthalmoplegia; HP:0001251 - Ataxia; HP:0001271 - Polyneuropathy; HP:0001272 - Cerebellar atrophy; HP:0002145 - Frontotemporal dementia	Ataxia
										HP:0001332 - Dystonia	Dystonia
										HP:0001257 - Spasticity; HP:0002064 - Spastic gait; HP:0002099 - Asthma	Spasticity
										HP:0001271 - Polyneuropathy; HP:0002066 - Gait ataxia; HP:0003259 - Elevated serum creatinine; HP:0012452 - Restless legs	Ataxia
										HP:0000708 - Behavioral abnormality; HP:0001258 - Spastic paraplegia; HP:0001337 - Tremor; HP:0002174 - Postural tremor; HP:0002322 - Resting tremor; HP:0002345 - Action tremor; HP:0006801 - Hyperactive deep tendon reflexes; HP:0025145 - Rigors; HP:0100543 - Cognitive impairment	Spasticity
										HP:0000012 - Urinary urgency; HP:0001152 - Saccadic smooth pursuit; HP:0001257 - Spasticity; HP:0001258 - Spastic paraplegia; HP:0002061 - Lower limb spasticity; HP:0006801 - Hyperactive deep tendon reflexes; HP:0006986 - Upper limb spasticity; HP:0100543 - Cognitive impairment	Spasticity
										HP:0001332 - Dystonia	Dystonia
										HP:0001272 - Cerebellar atrophy; HP:0002070 - Limb ataxia; HP:0002075 - Dysdiadochokinesis; HP:0002080 - Intention tremor; HP:0007256 - Abnormal pyramidal sign	Ataxia
										HP:0001258 - Spastic paraplegia	Spasticity
										HP:0001263 - Global developmental delay; HP:0001332 - Dystonia; HP:0100660 - Dyskinesia	Dystonia
										HP:0000020 - Urinary incontinence; HP:0000726 - Dementia; HP:0001250 - Seizure; HP:0001251 - Ataxia; HP:0001271 - Polyneuropathy; HP:0002415 - Leukodystrophy	Ataxia
										HP:0000518 - Cataract; HP:0000707 - Abnormality of the nervous system; HP:0000763 - Sensory neuropathy; HP:0001271 - Polyneuropathy; HP:0002066 - Gait ataxia; HP:0007141 - Sensorimotor neuropathy; HP:0009830 - Peripheral neuropathy	Ataxia
										HP:0001300 - Parkinsonism; HP:0001332 - Dystonia; HP:0002063 - Rigidity; HP:0002487 - Hyperkinetic movements	Dystonia
										HP:0000821 - Hypothyroidism; HP:0002066 - Gait ataxia; HP:0002070 - Limb ataxia; HP:0002321 - Vertigo	Ataxia
										HP:0000012 - Urinary urgency; HP:0001257 - Spasticity; HP:0002061 - Lower limb spasticity; HP:0006801 - Hyperactive deep tendon reflexes	Spasticity
										HP:0000716 - Depressivity; HP:0001260 - Dysarthria; HP:0001272 - Cerebellar atrophy; HP:0002066 - Gait ataxia; HP:0002076 - Migraine	Ataxia
										HP:0001251 - Ataxia	Ataxia
										HP:0001251 - Ataxia; HP:0001288 - Gait disturbance	Ataxia
										HP:0001285 - Spastic tetraparesis; HP:0007354 - Amyotrophic lateral sclerosis	Spasticity
										HP:0000365 - Hearing impairment; HP:0001251 - Ataxia; HP:0001271 - Polyneuropathy; HP:0002283 - Global brain atrophy; HP:0100543 - Cognitive impairment	Ataxia
										HP:0002070 - Limb ataxia; HP:0002346 - Head tremor; HP:0002497 - Spastic ataxia	Ataxia_Spasticity
										HP:0001251 - Ataxia	Ataxia
										HP:0001251 - Ataxia; HP:0001272 - Cerebellar atrophy; HP:0002066 - Gait ataxia; HP:0002070 - Limb ataxia	Ataxia
										HP:0000821 - Hypothyroidism; HP:0001251 - Ataxia; HP:0001271 - Polyneuropathy; HP:0001272 - Cerebellar atrophy; HP:0001350 - Slurred speech	Ataxia
										HP:0001250 - Seizure; HP:0001251 - Ataxia; HP:0001263 - Global developmental delay; HP:0002015 - Dysphagia; HP:0002376 - Developmental regression	Ataxia
										HP:0000707 - Abnormality of the nervous system; HP:0001251 - Ataxia; HP:0001251 - Ataxia; HP:0001271 - Polyneuropathy; HP:0002073 - Progressive cerebellar ataxia; HP:0003737 - Mitochondrial myopathy	Ataxia
										HP:0001257 - Spasticity; HP:0001258 - Spastic paraplegia; HP:0001288 - Gait disturbance; HP:0002061 - Lower limb spasticity; HP:0003487 - Babinski sign; HP:0006801 - Hyperactive deep tendon reflexes	Spasticity
										HP:0001251 - Ataxia; HP:0001257 - Spasticity; HP:0001258 - Spastic paraplegia; HP:0001288 - Gait disturbance; HP:0002061 - Lower limb spasticity; HP:0002191 - Progressive spasticity	Ataxia_Spasticity
										HP:0000012 - Urinary urgency; HP:0001257 - Spasticity; HP:0001258 - Spastic paraplegia; HP:0002061 - Lower limb spasticity; HP:0002313 - Spastic paraparesis; HP:0006801 - Hyperactive deep tendon reflexes	Spasticity
										HP:0000707 - Abnormality of the nervous system; HP:0001272 - Cerebellar atrophy; HP:0002066 - Gait ataxia; HP:0002070 - Limb ataxia; HP:0002073 - Progressive cerebellar ataxia	Ataxia
										HP:0001250 - Seizure; HP:0001251 - Ataxia; HP:0001336 - Myoclonus	Ataxia
										HP:0001257 - Spasticity; HP:0002376 - Developmental regression; HP:0006829 - Severe muscular hypotonia	Spasticity
										HP:0001251 - Ataxia; HP:0001271 - Polyneuropathy	Ataxia
										HP:0001251 - Ataxia; HP:0001272 - Cerebellar atrophy; HP:0001332 - Dystonia; HP:0001336 - Myoclonus; HP:0100543 - Cognitive impairment	Ataxia_Dystonia
										HP:0001251 - Ataxia; HP:0001263 - Global developmental delay; HP:0001272 - Cerebellar atrophy; HP:0006254 - Elevated alpha-fetoprotein	Ataxia
										HP:0001251 - Ataxia; HP:0002073 - Progressive cerebellar ataxia	Ataxia
										HP:0001251 - Ataxia	Ataxia
										HP:0001251 - Ataxia	Ataxia
										HP:0002197 - Generalized-onset seizure; HP:0002376 - Developmental regression; HP:0002510 - Spastic tetraplegia; HP:0010864 - Intellectual disability, severe	Spasticity
										HP:0001332 - Dystonia	Dystonia
										HP:0001257 - Spasticity; HP:0002064 - Spastic gait	Spasticity
										HP:0000707 - Abnormality of the nervous system; HP:0001257 - Spasticity; HP:0001258 - Spastic paraplegia; HP:0002060 - Abnormal cerebral morphology; HP:0002352 - Leukoencephalopathy; HP:0002415 - Leukodystrophy	Spasticity
										HP:0000020 - Urinary incontinence; HP:0001258 - Spastic paraplegia; HP:0002064 - Spastic gait	Spasticity
										HP:0001251 - Ataxia; HP:0001271 - Polyneuropathy; HP:0002066 - Gait ataxia; HP:0012046 - Areflexia of upper limbs	Ataxia
										HP:0001260 - Dysarthria; HP:0001272 - Cerebellar atrophy; HP:0001288 - Gait disturbance; HP:0002066 - Gait ataxia; HP:0007010 - Poor fine motor coordination; HP:0007338 - Hypermetric saccades	Ataxia
										HP:0001249 - Intellectual disability; HP:0001251 - Ataxia; HP:0011342 - Mild global developmental delay	Ataxia
										HP:0001258 - Spastic paraplegia; HP:0001288 - Gait disturbance	Spasticity
										HP:0001251 - Ataxia; HP:0001258 - Spastic paraplegia; HP:0001285 - Spastic tetraparesis	Ataxia_Spasticity
										HP:0001251 - Ataxia; HP:0001270 - Motor delay; HP:0001310 - Dysmetria; HP:0001337 - Tremor; HP:0001761 - Pes cavus; HP:0002072 - Chorea; HP:0002075 - Dysdiadochokinesis; HP:0002136 - Broad-based gait; HP:0002378 - Hand tremor; HP:0007010 - Poor fine motor coordination	Ataxia
										HP:0001251 - Ataxia	Ataxia
										HP:0002131 - Episodic ataxia	Ataxia
										HP:0001258 - Spastic paraplegia; HP:0001258 - Spastic paraplegia; HP:0001271 - Polyneuropathy; HP:0001288 - Gait disturbance; HP:0002273 - Tetraparesis; HP:0006562 - Viral hepatitis	Spasticity
										HP:0000734 - Disinhibition; HP:0000741 - Apathy; HP:0001251 - Ataxia; HP:0001288 - Gait disturbance; HP:0002066 - Gait ataxia; HP:0002145 - Frontotemporal dementia; HP:0002380 - Fasciculations; HP:0002381 - Aphasia	Ataxia
										HP:0001260 - Dysarthria; HP:0001272 - Cerebellar atrophy; HP:0002073 - Progressive cerebellar ataxia; HP:0002080 - Intention tremor	Ataxia
										HP:0001251 - Ataxia; HP:0002145 - Frontotemporal dementia	Ataxia
										HP:0000486 - Strabismus; HP:0000639 - Nystagmus; HP:0000750 - Delayed speech and language development; HP:0001256 - Intellectual disability, mild; HP:0001258 - Spastic paraplegia; HP:0001513 - Obesity	Spasticity
										HP:0000486 - Strabismus; HP:0001272 - Cerebellar atrophy; HP:0002066 - Gait ataxia; HP:0002083 - Migraine without aura	Ataxia
										HP:0000707 - Abnormality of the nervous system; HP:0000726 - Dementia; HP:0001251 - Ataxia; HP:0001285 - Spastic tetraparesis; HP:0002059 - Cerebral atrophy	Ataxia_Spasticity
										HP:0000707 - Abnormality of the nervous system; HP:0001251 - Ataxia; HP:0001272 - Cerebellar atrophy; HP:0002073 - Progressive cerebellar ataxia; HP:0002346 - Head tremor	Ataxia
										HP:0001251 - Ataxia; HP:0001272 - Cerebellar atrophy; HP:0001288 - Gait disturbance; HP:0001347 - Hyperreflexia	Ataxia
										HP:0000508 - Ptosis; HP:0001252 - Muscular hypotonia; HP:0001344 - Absent speech; HP:0002066 - Gait ataxia; HP:0002419 - Molar tooth sign on MRI	Ataxia
										HP:0001271 - Polyneuropathy; HP:0002066 - Gait ataxia; HP:0002070 - Limb ataxia; HP:0010545 - Downbeat nystagmus	Ataxia
										HP:0000570 - Abnormal saccadic eye movements; HP:0001300 - Parkinsonism; HP:0001332 - Dystonia; HP:0002145 - Frontotemporal dementia; HP:0002186 - Apraxia	Dystonia
										HP:0000666 - Horizontal nystagmus; HP:0001260 - Dysarthria; HP:0001272 - Cerebellar atrophy; HP:0002066 - Gait ataxia	Ataxia
										HP:0001271 - Polyneuropathy; HP:0001761 - Pes cavus; HP:0002497 - Spastic ataxia; HP:0003487 - Babinski sign	Ataxia_Spasticity
										HP:0001258 - Spastic paraplegia; HP:0002194 - Delayed gross motor development	Spasticity
										HP:0000736 - Short attention span; HP:0000739 - Anxiety; HP:0001258 - Spastic paraplegia	Spasticity
										HP:0000639 - Nystagmus; HP:0001251 - Ataxia; HP:0002071 - Abnormality of extrapyramidal motor function; HP:0007256 - Abnormal pyramidal sign	Ataxia
										HP:0000365 - Hearing impairment; HP:0001251 - Ataxia; HP:0001271 - Polyneuropathy; HP:0001370 - Rheumatoid arthritis; HP:0001513 - Obesity; HP:0002099 - Asthma; HP:0012531 - Pain	Ataxia
										HP:0001258 - Spastic paraplegia; HP:0003487 - Babinski sign	Spasticity
										HP:0001251 - Ataxia; HP:0001272 - Cerebellar atrophy	Ataxia
										HP:0000657 - Oculomotor apraxia; HP:0001251 - Ataxia; HP:0001271 - Polyneuropathy; HP:0001272 - Cerebellar atrophy; HP:0001337 - Tremor	Ataxia
										HP:0001251 - Ataxia; HP:0001337 - Tremor	Ataxia
										HP:0001300 - Parkinsonism; HP:0001332 - Dystonia; HP:0001337 - Tremor	Dystonia
										HP:0001251 - Ataxia	Ataxia
										HP:0001251 - Ataxia; HP:0002066 - Gait ataxia; HP:0002070 - Limb ataxia; HP:0002073 - Progressive cerebellar ataxia; HP:0002415 - Leukodystrophy	Ataxia
										HP:0000707 - Abnormality of the nervous system; HP:0001332 - Dystonia; HP:0002072 - Chorea; HP:0007308 - Extrapyramidal dyskinesia; HP:0100022 - Abnormality of movement	Dystonia
										HP:0000365 - Hearing impairment; HP:0001251 - Ataxia	Ataxia
										HP:0000012 - Urinary urgency; HP:0001257 - Spasticity; HP:0001258 - Spastic paraplegia; HP:0002061 - Lower limb spasticity; HP:0006801 - Hyperactive deep tendon reflexes	Spasticity
										HP:0001257 - Spasticity; HP:0001258 - Spastic paraplegia; HP:0002061 - Lower limb spasticity; HP:0002311 - Incoordination; HP:0002395 - Lower limb hyperreflexia; HP:0006801 - Hyperactive deep tendon reflexes	Spasticity
										HP:0001251 - Ataxia	Ataxia
										HP:0000009 - Functional abnormality of the bladder; HP:0000988 - Skin rash; HP:0001251 - Ataxia; HP:0001337 - Tremor; HP:0001369 - Arthritis; HP:0001954 - Recurrent fever; HP:0002083 - Migraine without aura; HP:0002311 - Incoordination; HP:0003326 - Myalgia	Ataxia
										HP:0001258 - Spastic paraplegia; HP:0001288 - Gait disturbance; HP:0003124 - Hypercholesterolemia; HP:0003225 - Reduced coagulation factor V activity; HP:0200123 - Chronic hepatitis	Spasticity
										HP:0001251 - Ataxia	Ataxia
										HP:0000602 - Ophthalmoplegia; HP:0001250 - Seizure; HP:0001251 - Ataxia; HP:0001263 - Global developmental delay	Ataxia
										HP:0000009 - Functional abnormality of the bladder; HP:0000011 - Neurogenic bladder; HP:0001285 - Spastic tetraparesis; HP:0001300 - Parkinsonism; HP:0002015 - Dysphagia; HP:0002063 - Rigidity; HP:0002191 - Progressive spasticity; HP:0002313 - Spastic paraparesis; HP:0002322 - Resting tremor; HP:0025145 - Rigors	Spasticity
										HP:0000012 - Urinary urgency; HP:0001257 - Spasticity; HP:0001258 - Spastic paraplegia; HP:0002061 - Lower limb spasticity; HP:0002066 - Gait ataxia; HP:0006801 - Hyperactive deep tendon reflexes	Ataxia_Spasticity
										HP:0001251 - Ataxia; HP:0007348 - Hypoplasia of the pyramidal tract	Ataxia
										HP:0000012 - Urinary urgency; HP:0001257 - Spasticity; HP:0001258 - Spastic paraplegia; HP:0002061 - Lower limb spasticity; HP:0002313 - Spastic paraparesis; HP:0003474 - Sensory impairment; HP:0006801 - Hyperactive deep tendon reflexes	Spasticity
										HP:0000365 - Hearing impairment; HP:0001251 - Ataxia; HP:0001260 - Dysarthria; HP:0002352 - Leukoencephalopathy; HP:0100543 - Cognitive impairment	Ataxia
										HP:0001251 - Ataxia; HP:0002352 - Leukoencephalopathy; HP:0100543 - Cognitive impairment	Ataxia
										HP:0001250 - Seizure; HP:0001258 - Spastic paraplegia	Spasticity
										HP:0001332 - Dystonia	Dystonia
										HP:0000009 - Functional abnormality of the bladder; HP:0001258 - Spastic paraplegia; HP:0002034 - Abnormal rectum morphology; HP:0003487 - Babinski sign	Spasticity
										HP:0001258 - Spastic paraplegia	Spasticity
										HP:0001251 - Ataxia; HP:0001260 - Dysarthria; HP:0001288 - Gait disturbance; HP:0002059 - Cerebral atrophy; HP:0002066 - Gait ataxia	Ataxia
										HP:0001251 - Ataxia; HP:0001271 - Polyneuropathy; HP:0001288 - Gait disturbance; HP:0002066 - Gait ataxia; HP:0002493 - Upper motor neuron dysfunction	Ataxia
										HP:0001251 - Ataxia; HP:0001271 - Polyneuropathy; HP:0002497 - Spastic ataxia	Ataxia_Spasticity
										HP:0000570 - Abnormal saccadic eye movements; HP:0001251 - Ataxia; HP:0001272 - Cerebellar atrophy; HP:0001288 - Gait disturbance; HP:0002066 - Gait ataxia; HP:0002313 - Spastic paraparesis	Ataxia_Spasticity
										HP:0001251 - Ataxia; HP:0001251 - Ataxia; HP:0001257 - Spasticity; HP:0001257 - Spasticity; HP:0001258 - Spastic paraplegia; HP:0001288 - Gait disturbance; HP:0002061 - Lower limb spasticity; HP:0002191 - Progressive spasticity	Ataxia_Spasticity
										HP:0001250 - Seizure; HP:0001332 - Dystonia; HP:0001336 - Myoclonus	Dystonia
										HP:0001251 - Ataxia; HP:0001288 - Gait disturbance; HP:0002313 - Spastic paraparesis	Ataxia_Spasticity
										HP:0000012 - Urinary urgency; HP:0001257 - Spasticity; HP:0001258 - Spastic paraplegia; HP:0002061 - Lower limb spasticity; HP:0003474 - Sensory impairment; HP:0006801 - Hyperactive deep tendon reflexes	Spasticity
										HP:0000012 - Urinary urgency; HP:0001257 - Spasticity; HP:0001258 - Spastic paraplegia; HP:0002061 - Lower limb spasticity; HP:0003474 - Sensory impairment; HP:0006801 - Hyperactive deep tendon reflexes	Spasticity
										HP:0000012 - Urinary urgency; HP:0001251 - Ataxia; HP:0001288 - Gait disturbance; HP:0002066 - Gait ataxia; HP:0002352 - Leukoencephalopathy; HP:0002494 - Abnormal rapid eye movement sleep; HP:0100543 - Cognitive impairment	Ataxia
										HP:0001258 - Spastic paraplegia; HP:0002385 - Paraparesis	Spasticity
										HP:0000020 - Urinary incontinence; HP:0001258 - Spastic paraplegia; HP:0002141 - Gait imbalance; HP:0003470 - Paralysis; HP:0007010 - Poor fine motor coordination	Spasticity
										HP:0001332 - Dystonia; HP:0001337 - Tremor	Dystonia
										HP:0001258 - Spastic paraplegia; HP:0007256 - Abnormal pyramidal sign	Spasticity
										HP:0000750 - Delayed speech and language development; HP:0001251 - Ataxia; HP:0001252 - Muscular hypotonia; HP:0001263 - Global developmental delay	Ataxia
										HP:0001251 - Ataxia; HP:0001257 - Spasticity; HP:0002497 - Spastic ataxia	Ataxia_Spasticity
										HP:0002073 - Progressive cerebellar ataxia	Ataxia
										HP:0001251 - Ataxia	Ataxia
										HP:0001332 - Dystonia	Dystonia
										HP:0000570 - Abnormal saccadic eye movements; HP:0000657 - Oculomotor apraxia; HP:0001251 - Ataxia; HP:0001260 - Dysarthria; HP:0001272 - Cerebellar atrophy; HP:0001288 - Gait disturbance; HP:0002066 - Gait ataxia; HP:0002495 - Impaired vibratory sensation; HP:0100543 - Cognitive impairment	Ataxia
										HP:0001251 - Ataxia; HP:0001332 - Dystonia; HP:0002376 - Developmental regression; HP:0006789 - Mitochondrial encephalopathy	Ataxia_Dystonia
										HP:0001258 - Spastic paraplegia	Spasticity
										HP:0001251 - Ataxia; HP:0001259 - Coma; HP:0002076 - Migraine	Ataxia
										HP:0000602 - Ophthalmoplegia; HP:0001251 - Ataxia; HP:0001263 - Global developmental delay; HP:0010550 - Paraplegia	Ataxia
										HP:0000602 - Ophthalmoplegia; HP:0001251 - Ataxia; HP:0001283 - Bulbar palsy; HP:0001298 - Encephalopathy	Ataxia
										HP:0001954 - Recurrent fever; HP:0002268 - Paroxysmal dystonia; HP:0007020 - Progressive spastic paraplegia	Dystonia_Spasticity
										HP:0000012 - Urinary urgency; HP:0000641 - Dysmetric saccades; HP:0001257 - Spasticity; HP:0001258 - Spastic paraplegia; HP:0002061 - Lower limb spasticity; HP:0002070 - Limb ataxia; HP:0002080 - Intention tremor; HP:0006801 - Hyperactive deep tendon reflexes	Ataxia_Spasticity
										HP:0001257 - Spasticity; HP:0001271 - Polyneuropathy; HP:0001370 - Rheumatoid arthritis; HP:0002066 - Gait ataxia; HP:0002099 - Asthma; HP:0100279 - Ulcerative colitis	Ataxia_Spasticity
										HP:0001251 - Ataxia; HP:0001260 - Dysarthria; HP:0100022 - Abnormality of movement	Ataxia
										HP:0001251 - Ataxia; HP:0001260 - Dysarthria; HP:0001350 - Slurred speech; HP:0002066 - Gait ataxia; HP:0002073 - Progressive cerebellar ataxia; HP:0002141 - Gait imbalance	Ataxia
										HP:0001258 - Spastic paraplegia; HP:0002317 - Unsteady gait	Spasticity
										HP:0001249 - Intellectual disability; HP:0001251 - Ataxia; HP:0001263 - Global developmental delay; HP:0001270 - Motor delay	Ataxia
										HP:0000717 - Autism; HP:0000717 - Autism; HP:0000733 - Stereotypy; HP:0000805 - Enuresis; HP:0001249 - Intellectual disability; HP:0001250 - Seizure; HP:0001263 - Global developmental delay; HP:0001263 - Global developmental delay; HP:0001344 - Absent speech; HP:0002066 - Gait ataxia; HP:0040183 - Encopresis	Ataxia
										HP:0001250 - Seizure; HP:0001251 - Ataxia; HP:0001271 - Polyneuropathy; HP:0001272 - Cerebellar atrophy; HP:0100543 - Cognitive impairment	Ataxia
										HP:0001271 - Polyneuropathy; HP:0001272 - Cerebellar atrophy; HP:0002073 - Progressive cerebellar ataxia	Ataxia
										HP:0001251 - Ataxia; HP:0001272 - Cerebellar atrophy; HP:0002073 - Progressive cerebellar ataxia	Ataxia
										HP:0001271 - Polyneuropathy; HP:0001272 - Cerebellar atrophy; HP:0002066 - Gait ataxia	Ataxia
										HP:0001258 - Spastic paraplegia	Spasticity
										HP:0001258 - Spastic paraplegia; HP:0002141 - Gait imbalance	Spasticity
										HP:0002064 - Spastic gait; HP:0100852 - Abnormal fear/anxiety-related behavior	Spasticity
										HP:0001251 - Ataxia; HP:0001263 - Global developmental delay; HP:0002376 - Developmental regression; HP:0003434 - Sensory ataxic neuropathy; HP:0007220 - Demyelinating motor neuropathy	Ataxia
										HP:0000729 - Autistic behavior; HP:0001249 - Intellectual disability; HP:0001250 - Seizure; HP:0001285 - Spastic tetraparesis; HP:0100738 - Abnormal eating behavior; HP:0200134 - Epileptic encephalopathy	Spasticity
										HP:0001332 - Dystonia	Dystonia
										HP:0000020 - Urinary incontinence; HP:0001257 - Spasticity; HP:0001276 - Hypertonia; HP:0001288 - Gait disturbance; HP:0002641 - Peripheral thrombosis	Spasticity
										HP:0000508 - Ptosis; HP:0001251 - Ataxia; HP:0007256 - Abnormal pyramidal sign	Ataxia
										HP:0001257 - Spasticity; HP:0001258 - Spastic paraplegia; HP:0001288 - Gait disturbance; HP:0002061 - Lower limb spasticity; HP:0002191 - Progressive spasticity; HP:0002196 - Myelopathy; HP:0002497 - Spastic ataxia	Ataxia_Spasticity
										HP:0001332 - Dystonia	Dystonia
										HP:0001251 - Ataxia; HP:0001271 - Polyneuropathy; HP:0001272 - Cerebellar atrophy; HP:0001284 - Areflexia; HP:0002460 - Distal muscle weakness	Ataxia
										HP:0000750 - Delayed speech and language development; HP:0001258 - Spastic paraplegia; HP:0001288 - Gait disturbance; HP:0002141 - Gait imbalance; HP:0002275 - Poor motor coordination	Spasticity
										HP:0001258 - Spastic paraplegia	Spasticity
										HP:0000011 - Neurogenic bladder; HP:0000648 - Optic atrophy; HP:0001250 - Seizure; HP:0001251 - Ataxia; HP:0001258 - Spastic paraplegia; HP:0001263 - Global developmental delay; HP:0001272 - Cerebellar atrophy; HP:0100543 - Cognitive impairment	Ataxia_Spasticity
										HP:0001332 - Dystonia; HP:0001336 - Myoclonus; HP:0007166 - Paroxysmal dyskinesia	Dystonia
										HP:0000098 - Tall stature; HP:0000356 - Abnormality of the outer ear; HP:0002313 - Spastic paraparesis; HP:0003429 - CNS hypomyelination; HP:0004326 - Cachexia; HP:0007220 - Demyelinating motor neuropathy	Spasticity
										HP:0000496 - Abnormality of eye movement; HP:0000736 - Short attention span; HP:0001258 - Spastic paraplegia; HP:0001260 - Dysarthria; HP:0001324 - Muscle weakness; HP:0001336 - Myoclonus; HP:0002066 - Gait ataxia; HP:0002070 - Limb ataxia; HP:0002380 - Fasciculations; HP:0002415 - Leukodystrophy; HP:0003287 - Abnormality of mitochondrial metabolism; HP:0007010 - Poor fine motor coordination; HP:…	Ataxia_Spasticity
										HP:0001258 - Spastic paraplegia; HP:0001288 - Gait disturbance; HP:0002061 - Lower limb spasticity; HP:0002191 - Progressive spasticity; HP:0002313 - Spastic paraparesis	Spasticity
										HP:0001251 - Ataxia; HP:0001257 - Spasticity; HP:0001288 - Gait disturbance; HP:0002066 - Gait ataxia; HP:0002191 - Progressive spasticity; HP:0002487 - Hyperkinetic movements; HP:0100543 - Cognitive impairment	Ataxia_Spasticity
										HP:0000365 - Hearing impairment; HP:0000821 - Hypothyroidism; HP:0001251 - Ataxia; HP:0001258 - Spastic paraplegia; HP:0002079 - Hypoplasia of the corpus callosum; HP:0002497 - Spastic ataxia; HP:0007371 - Corpus callosum atrophy	Ataxia_Spasticity
										HP:0001250 - Seizure; HP:0001251 - Ataxia; HP:0001336 - Myoclonus; HP:0100543 - Cognitive impairment	Ataxia
										HP:0000657 - Oculomotor apraxia; HP:0001251 - Ataxia; HP:0002066 - Gait ataxia; HP:0002070 - Limb ataxia	Ataxia
										HP:0001257 - Spasticity; HP:0001260 - Dysarthria; HP:0002061 - Lower limb spasticity; HP:0002380 - Fasciculations; HP:0007354 - Amyotrophic lateral sclerosis	Spasticity
										HP:0000496 - Abnormality of eye movement; HP:0001251 - Ataxia; HP:0002380 - Fasciculations; HP:0007002 - Motor axonal neuropathy	Ataxia
										HP:0001298 - Encephalopathy; HP:0001332 - Dystonia; HP:0007146 - Bilateral basal ganglia lesions	Dystonia
										HP:0001258 - Spastic paraplegia	Spasticity
										HP:0001251 - Ataxia; HP:0001272 - Cerebellar atrophy	Ataxia
										HP:0001258 - Spastic paraplegia	Spasticity
										HP:0000622 - Blurred vision; HP:0000639 - Nystagmus; HP:0000822 - Hypertension; HP:0001251 - Ataxia; HP:0001288 - Gait disturbance; HP:0010545 - Downbeat nystagmus	Ataxia
										HP:0001258 - Spastic paraplegia; HP:0007371 - Corpus callosum atrophy; HP:0100543 - Cognitive impairment	Spasticity
										HP:0001252 - Muscular hypotonia; HP:0001257 - Spasticity; HP:0001258 - Spastic paraplegia; HP:0001288 - Gait disturbance; HP:0001324 - Muscle weakness	Spasticity
										HP:0002131 - Episodic ataxia; HP:0002321 - Vertigo	Ataxia
										HP:0001332 - Dystonia; HP:0002346 - Head tremor; HP:0002378 - Hand tremor	Dystonia
										HP:0001332 - Dystonia; HP:0002072 - Chorea; HP:0007153 - Progressive extrapyramidal movement disorder	Dystonia
										HP:0001251 - Ataxia; HP:0001271 - Polyneuropathy; HP:0007354 - Amyotrophic lateral sclerosis	Ataxia
										HP:0001251 - Ataxia; HP:0001271 - Polyneuropathy; HP:0001272 - Cerebellar atrophy	Ataxia
										HP:0001332 - Dystonia	Dystonia
										HP:0001251 - Ataxia; HP:0001260 - Dysarthria; HP:0001272 - Cerebellar atrophy; HP:0001288 - Gait disturbance; HP:0002321 - Vertigo	Ataxia
										HP:0001251 - Ataxia; HP:0002066 - Gait ataxia; HP:0003390 - Sensory axonal neuropathy	Ataxia
										HP:0001250 - Seizure; HP:0001251 - Ataxia; HP:0001328 - Specific learning disability; HP:0007018 - Attention deficit hyperactivity disorder	Ataxia
										HP:0001258 - Spastic paraplegia; HP:0001263 - Global developmental delay	Spasticity
										HP:0000365 - Hearing impairment; HP:0000821 - Hypothyroidism; HP:0000939 - Osteoporosis; HP:0001251 - Ataxia; HP:0001271 - Polyneuropathy; HP:0003237 - Increased circulating IgG level; HP:0012115 - Hepatitis	Ataxia
										HP:0001251 - Ataxia; HP:0001260 - Dysarthria; HP:0002066 - Gait ataxia	Ataxia
										HP:0001251 - Ataxia; HP:0001260 - Dysarthria; HP:0001272 - Cerebellar atrophy; HP:0001288 - Gait disturbance; HP:0002066 - Gait ataxia	Ataxia
										HP:0001260 - Dysarthria; HP:0001272 - Cerebellar atrophy; HP:0002066 - Gait ataxia; HP:0002070 - Limb ataxia	Ataxia
										HP:0001249 - Intellectual disability; HP:0001251 - Ataxia; HP:0001263 - Global developmental delay; HP:0001321 - Cerebellar hypoplasia	Ataxia
										HP:0000519 - Developmental cataract; HP:0001285 - Spastic tetraparesis; HP:0002126 - Polymicrogyria; HP:0002650 - Scoliosis	Spasticity
										HP:0001152 - Saccadic smooth pursuit; HP:0001251 - Ataxia; HP:0001272 - Cerebellar atrophy; HP:0003438 - Absent Achilles reflex; HP:0007338 - Hypermetric saccades; HP:0007979 - Gaze-evoked horizontal nystagmus	Ataxia
										HP:0000518 - Cataract; HP:0001257 - Spasticity; HP:0001258 - Spastic paraplegia; HP:0001288 - Gait disturbance; HP:0001332 - Dystonia; HP:0002061 - Lower limb spasticity; HP:0002191 - Progressive spasticity	Dystonia_Spasticity
										HP:0001258 - Spastic paraplegia; HP:0001288 - Gait disturbance; HP:0001760 - Abnormal foot morphology	Spasticity
										HP:0000365 - Hearing impairment; HP:0001251 - Ataxia; HP:0001252 - Muscular hypotonia; HP:0001263 - Global developmental delay; HP:0002191 - Progressive spasticity	Ataxia_Spasticity
										HP:0000365 - Hearing impairment; HP:0001251 - Ataxia; HP:0001263 - Global developmental delay; HP:0002191 - Progressive spasticity	Ataxia_Spasticity
										HP:0000365 - Hearing impairment; HP:0001251 - Ataxia; HP:0001263 - Global developmental delay; HP:0002191 - Progressive spasticity	Ataxia_Spasticity
										HP:0001300 - Parkinsonism; HP:0002067 - Bradykinesia; HP:0004373 - Focal dystonia	Dystonia
										HP:0001332 - Dystonia	Dystonia
										HP:0000648 - Optic atrophy; HP:0001258 - Spastic paraplegia	Spasticity
										HP:0001250 - Seizure; HP:0001332 - Dystonia	Dystonia
										HP:0001249 - Intellectual disability; HP:0001251 - Ataxia; HP:0001257 - Spasticity	Ataxia_Spasticity
										HP:0001249 - Intellectual disability; HP:0001250 - Seizure; HP:0001251 - Ataxia; HP:0001257 - Spasticity	Ataxia_Spasticity
										HP:0001251 - Ataxia; HP:0001272 - Cerebellar atrophy	Ataxia
										HP:0001251 - Ataxia; HP:0002067 - Bradykinesia; HP:0012452 - Restless legs	Ataxia
										HP:0000657 - Oculomotor apraxia; HP:0001251 - Ataxia; HP:0001263 - Global developmental delay; HP:0001272 - Cerebellar atrophy	Ataxia
										HP:0000639 - Nystagmus; HP:0000707 - Abnormality of the nervous system; HP:0001251 - Ataxia; HP:0002066 - Gait ataxia; HP:0002070 - Limb ataxia; HP:0002073 - Progressive cerebellar ataxia; HP:0002321 - Vertigo; HP:0006855 - Cerebellar vermis atrophy	Ataxia
										HP:0000252 - Microcephaly; HP:0000504 - Abnormality of vision; HP:0001250 - Seizure; HP:0001250 - Seizure; HP:0001344 - Absent speech; HP:0002066 - Gait ataxia; HP:0002360 - Sleep disturbance; HP:0004322 - Short stature	Ataxia
										HP:0000508 - Ptosis; HP:0001251 - Ataxia; HP:0001288 - Gait disturbance; HP:0002066 - Gait ataxia; HP:0002493 - Upper motor neuron dysfunction	Ataxia
										HP:0001332 - Dystonia	Dystonia
										HP:0000821 - Hypothyroidism; HP:0001251 - Ataxia; HP:0001260 - Dysarthria; HP:0003002 - Breast carcinoma; HP:0003474 - Sensory impairment; HP:0003487 - Babinski sign; HP:0005110 - Atrial fibrillation	Ataxia
										HP:0000651 - Diplopia; HP:0001251 - Ataxia; HP:0001272 - Cerebellar atrophy; HP:0002321 - Vertigo	Ataxia
										HP:0001258 - Spastic paraplegia; HP:0001288 - Gait disturbance; HP:0002360 - Sleep disturbance	Spasticity
										HP:0001258 - Spastic paraplegia; HP:0002066 - Gait ataxia	Ataxia_Spasticity
										HP:0001258 - Spastic paraplegia	Spasticity
										HP:0001251 - Ataxia; HP:0001260 - Dysarthria; HP:0001288 - Gait disturbance; HP:0002066 - Gait ataxia; HP:0002075 - Dysdiadochokinesis	Ataxia
										HP:0001257 - Spasticity; HP:0001258 - Spastic paraplegia; HP:0001260 - Dysarthria; HP:0002061 - Lower limb spasticity; HP:0003474 - Sensory impairment; HP:0006801 - Hyperactive deep tendon reflexes; HP:0006986 - Upper limb spasticity	Spasticity
										HP:0000570 - Abnormal saccadic eye movements; HP:0000716 - Depressivity; HP:0001251 - Ataxia; HP:0001272 - Cerebellar atrophy; HP:0002015 - Dysphagia; HP:0002066 - Gait ataxia; HP:0002070 - Limb ataxia; HP:0002495 - Impaired vibratory sensation; HP:0003438 - Absent Achilles reflex	Ataxia
										HP:0001251 - Ataxia; HP:0001260 - Dysarthria; HP:0001276 - Hypertonia; HP:0002080 - Intention tremor	Ataxia
										HP:0000286 - Epicanthus; HP:0000316 - Hypertelorism; HP:0001250 - Seizure; HP:0001263 - Global developmental delay; HP:0001332 - Dystonia; HP:0001350 - Slurred speech; HP:0002650 - Scoliosis; HP:0007010 - Poor fine motor coordination	Dystonia
										HP:0001250 - Seizure; HP:0001263 - Global developmental delay; HP:0001332 - Dystonia	Dystonia
										HP:0000572 - Visual loss; HP:0000651 - Diplopia; HP:0001251 - Ataxia; HP:0001272 - Cerebellar atrophy	Ataxia
										HP:0000012 - Urinary urgency; HP:0001257 - Spasticity; HP:0001258 - Spastic paraplegia; HP:0002061 - Lower limb spasticity; HP:0006801 - Hyperactive deep tendon reflexes	Spasticity
										HP:0001250 - Seizure; HP:0001251 - Ataxia; HP:0001252 - Muscular hypotonia; HP:0001270 - Motor delay; HP:0002373 - Febrile seizure (within the age range of 3 months to 6 years); HP:0011342 - Mild global developmental delay	Ataxia
										HP:0000822 - Hypertension; HP:0001258 - Spastic paraplegia; HP:0001288 - Gait disturbance; HP:0001337 - Tremor; HP:0011675 - Arrhythmia	Spasticity
										HP:0001252 - Muscular hypotonia; HP:0001258 - Spastic paraplegia; HP:0001288 - Gait disturbance	Spasticity
										HP:0001251 - Ataxia; HP:0001260 - Dysarthria; HP:0002354 - Memory impairment	Ataxia
										HP:0001251 - Ataxia; HP:0001258 - Spastic paraplegia; HP:0001260 - Dysarthria; HP:0001288 - Gait disturbance; HP:0002385 - Paraparesis	Ataxia_Spasticity
										HP:0001258 - Spastic paraplegia; HP:0001760 - Abnormal foot morphology; HP:0001762 - Talipes equinovarus; HP:0011399 - Tibialis atrophy	Spasticity
										HP:0001258 - Spastic paraplegia	Spasticity
										HP:0001251 - Ataxia	Ataxia
										HP:0000726 - Dementia; HP:0001251 - Ataxia; HP:0001260 - Dysarthria; HP:0001288 - Gait disturbance; HP:0002066 - Gait ataxia; HP:0100543 - Cognitive impairment	Ataxia
										HP:0001251 - Ataxia; HP:0001300 - Parkinsonism	Ataxia
										HP:0000473 - Torticollis; HP:0001332 - Dystonia; HP:0007359 - Focal-onset seizure	Dystonia
										HP:0000570 - Abnormal saccadic eye movements; HP:0001251 - Ataxia; HP:0001257 - Spasticity; HP:0001260 - Dysarthria; HP:0001347 - Hyperreflexia; HP:0002172 - Postural instability; HP:0003474 - Sensory impairment	Ataxia_Spasticity
										HP:0001251 - Ataxia; HP:0001258 - Spastic paraplegia; HP:0001271 - Polyneuropathy; HP:0007263 - Spinocerebellar atrophy; HP:0100543 - Cognitive impairment	Ataxia_Spasticity
										HP:0001250 - Seizure; HP:0001252 - Muscular hypotonia; HP:0001258 - Spastic paraplegia; HP:0001263 - Global developmental delay; HP:0001321 - Cerebellar hypoplasia; HP:0007146 - Bilateral basal ganglia lesions	Spasticity
										HP:0001258 - Spastic paraplegia	Spasticity
										HP:0001251 - Ataxia	Ataxia
										HP:0000012 - Urinary urgency; HP:0001257 - Spasticity; HP:0001258 - Spastic paraplegia; HP:0001271 - Polyneuropathy; HP:0002061 - Lower limb spasticity; HP:0006801 - Hyperactive deep tendon reflexes	Spasticity
										HP:0001257 - Spasticity; HP:0001258 - Spastic paraplegia; HP:0001260 - Dysarthria; HP:0001300 - Parkinsonism; HP:0002015 - Dysphagia; HP:0002061 - Lower limb spasticity; HP:0002070 - Limb ataxia; HP:0006986 - Upper limb spasticity; HP:0100543 - Cognitive impairment	Ataxia_Spasticity
										HP:0001251 - Ataxia	Ataxia
										HP:0001332 - Dystonia; HP:0001336 - Myoclonus; HP:0002346 - Head tremor; HP:0007010 - Poor fine motor coordination	Dystonia
										HP:0001332 - Dystonia	Dystonia
										HP:0001258 - Spastic paraplegia	Spasticity
										HP:0000570 - Abnormal saccadic eye movements; HP:0001251 - Ataxia; HP:0001288 - Gait disturbance; HP:0002015 - Dysphagia; HP:0002066 - Gait ataxia	Ataxia
										HP:0001251 - Ataxia	Ataxia
										HP:0001258 - Spastic paraplegia	Spasticity
										HP:0001332 - Dystonia	Dystonia
										HP:0000488 - Retinopathy; HP:0001251 - Ataxia; HP:0001288 - Gait disturbance; HP:0002059 - Cerebral atrophy; HP:0002066 - Gait ataxia; HP:0100543 - Cognitive impairment	Ataxia
										HP:0001258 - Spastic paraplegia	Spasticity
										HP:0001332 - Dystonia; HP:0001337 - Tremor; HP:0002487 - Hyperkinetic movements	Dystonia
										HP:0001258 - Spastic paraplegia	Spasticity
										HP:0001258 - Spastic paraplegia	Spasticity
										HP:0001251 - Ataxia; HP:0001337 - Tremor; HP:0002361 - Psychomotor deterioration	Ataxia
										HP:0001332 - Dystonia	Dystonia
										HP:0001258 - Spastic paraplegia; HP:0001260 - Dysarthria	Spasticity	CD99L2 case
										HP:0001251 - Ataxia	Ataxia
										HP:0001251 - Ataxia	Ataxia
										HP:0001258 - Spastic paraplegia; HP:0001288 - Gait disturbance; HP:0003487 - Babinski sign	Spasticity
										HP:0000707 - Abnormality of the nervous system; HP:0001251 - Ataxia; HP:0002066 - Gait ataxia; HP:0002070 - Limb ataxia; HP:0002073 - Progressive cerebellar ataxia	Ataxia
										HP:0000707 - Abnormality of the nervous system; HP:0001258 - Spastic paraplegia; HP:0001285 - Spastic tetraparesis; HP:0001288 - Gait disturbance; HP:0002191 - Progressive spasticity	Spasticity
										HP:0000338 - Hypomimic face; HP:0001251 - Ataxia; HP:0001288 - Gait disturbance; HP:0002066 - Gait ataxia; HP:0002494 - Abnormal rapid eye movement sleep	Ataxia
										HP:0001251 - Ataxia; HP:0001260 - Dysarthria; HP:0001271 - Polyneuropathy; HP:0001347 - Hyperreflexia; HP:0012735 - Cough	Ataxia
										HP:0000009 - Functional abnormality of the bladder; HP:0001257 - Spasticity; HP:0002070 - Limb ataxia; HP:0003487 - Babinski sign	Ataxia_Spasticity
										HP:0001251 - Ataxia	Ataxia
										HP:0001954 - Recurrent fever; HP:0002268 - Paroxysmal dystonia; HP:0007020 - Progressive spastic paraplegia	Dystonia_Spasticity
										HP:0001258 - Spastic paraplegia	Spasticity
										HP:0000473 - Torticollis; HP:0001332 - Dystonia; HP:0002544 - Retrocollis	Dystonia
										HP:0000012 - Urinary urgency; HP:0001251 - Ataxia; HP:0001260 - Dysarthria; HP:0001288 - Gait disturbance; HP:0002015 - Dysphagia; HP:0002066 - Gait ataxia	Ataxia
										HP:0001258 - Spastic paraplegia	Spasticity
										HP:0001332 - Dystonia; HP:0001824 - Weight loss; HP:0001941 - Acidosis; HP:0001944 - Dehydration; HP:0002015 - Dysphagia; HP:0006789 - Mitochondrial encephalopathy	Dystonia
										HP:0000467 - Neck muscle weakness; HP:0000643 - Blepharospasm; HP:0003259 - Elevated serum creatinine	Dystonia
										HP:0001332 - Dystonia; HP:0001337 - Tremor	Dystonia
										HP:0001257 - Spasticity; HP:0001258 - Spastic paraplegia; HP:0001285 - Spastic tetraparesis; HP:0001288 - Gait disturbance; HP:0002061 - Lower limb spasticity; HP:0002191 - Progressive spasticity	Spasticity
										HP:0000365 - Hearing impairment; HP:0000707 - Abnormality of the nervous system; HP:0001258 - Spastic paraplegia; HP:0001288 - Gait disturbance; HP:0002191 - Progressive spasticity	Spasticity
										HP:0000271 - Abnormality of the face; HP:0000286 - Epicanthus; HP:0000365 - Hearing impairment; HP:0000369 - Low-set ears; HP:0000687 - Widely spaced teeth; HP:0001263 - Global developmental delay; HP:0001288 - Gait disturbance; HP:0001344 - Absent speech; HP:0001869 - Deep plantar creases; HP:0002066 - Gait ataxia; HP:0011968 - Feeding difficulties; HP:0012768 - Neonatal asphyxia	Ataxia
										HP:0001271 - Polyneuropathy; HP:0001332 - Dystonia; HP:0002322 - Resting tremor; HP:0002497 - Spastic ataxia	Ataxia_Dystonia_Spasticity
										HP:0001251 - Ataxia	Ataxia
										HP:0001251 - Ataxia	Ataxia
										HP:0000012 - Urinary urgency; HP:0000726 - Dementia; HP:0001251 - Ataxia; HP:0001288 - Gait disturbance; HP:0001336 - Myoclonus; HP:0002066 - Gait ataxia; HP:0002381 - Aphasia	Ataxia
										HP:0001332 - Dystonia	Dystonia
										HP:0001112 - Leber optic atrophy; HP:0001258 - Spastic paraplegia	Spasticity
										HP:0001258 - Spastic paraplegia	Spasticity
										HP:0001258 - Spastic paraplegia	Spasticity
										HP:0001258 - Spastic paraplegia	Spasticity
										HP:0000707 - Abnormality of the nervous system; HP:0001251 - Ataxia; HP:0002066 - Gait ataxia; HP:0002070 - Limb ataxia; HP:0002073 - Progressive cerebellar ataxia; HP:0002136 - Broad-based gait; HP:0002321 - Vertigo	Ataxia
										HP:0000338 - Hypomimic face; HP:0001251 - Ataxia; HP:0001260 - Dysarthria; HP:0001272 - Cerebellar atrophy; HP:0001288 - Gait disturbance; HP:0002066 - Gait ataxia; HP:0002186 - Apraxia	Ataxia
										HP:0001251 - Ataxia; HP:0001272 - Cerebellar atrophy	Ataxia
										HP:0000365 - Hearing impairment; HP:0000505 - Visual impairment; HP:0001288 - Gait disturbance; HP:0001332 - Dystonia; HP:0012378 - Fatigue	Dystonia
										HP:0001251 - Ataxia	Ataxia
										HP:0000483 - Astigmatism; HP:0001260 - Dysarthria; HP:0002497 - Spastic ataxia; HP:0011003 - High myopia	Ataxia_Spasticity
										HP:0000012 - Urinary urgency; HP:0000570 - Abnormal saccadic eye movements; HP:0000641 - Dysmetric saccades; HP:0001251 - Ataxia; HP:0002066 - Gait ataxia; HP:0002075 - Dysdiadochokinesis; HP:0002494 - Abnormal rapid eye movement sleep	Ataxia
										HP:0001251 - Ataxia; HP:0001257 - Spasticity; HP:0001258 - Spastic paraplegia; HP:0001288 - Gait disturbance; HP:0002061 - Lower limb spasticity; HP:0002191 - Progressive spasticity	Ataxia_Spasticity
										HP:0001251 - Ataxia; HP:0001332 - Dystonia; HP:0011097 - Epileptic spasm	Ataxia_Dystonia
										HP:0000020 - Urinary incontinence; HP:0000486 - Strabismus; HP:0000504 - Abnormality of vision; HP:0000639 - Nystagmus; HP:0000750 - Delayed speech and language development; HP:0000836 - Hyperthyroidism; HP:0001256 - Intellectual disability, mild; HP:0001257 - Spasticity; HP:0001263 - Global developmental delay; HP:0001513 - Obesity; HP:0002240 - Hepatomegaly; HP:0100502 - Vitamin B12 deficiency;…	Spasticity
										HP:0001258 - Spastic paraplegia	Spasticity
										HP:0000020 - Urinary incontinence; HP:0000750 - Delayed speech and language development; HP:0000767 - Pectus excavatum; HP:0001263 - Global developmental delay; HP:0001332 - Dystonia; HP:0002273 - Tetraparesis; HP:0002360 - Sleep disturbance; HP:0002650 - Scoliosis; HP:0004684 - Talipes valgus	Dystonia
										HP:0001251 - Ataxia; HP:0001260 - Dysarthria; HP:0001263 - Global developmental delay; HP:0002141 - Gait imbalance	Ataxia
										HP:0001251 - Ataxia; HP:0001337 - Tremor; HP:0003401 - Paresthesia	Ataxia
										HP:0001251 - Ataxia; HP:0001279 - Syncope; HP:0002066 - Gait ataxia; HP:0002321 - Vertigo; HP:0010545 - Downbeat nystagmus	Ataxia
										HP:0001272 - Cerebellar atrophy; HP:0002070 - Limb ataxia; HP:0011342 - Mild global developmental delay	Ataxia
										HP:0001251 - Ataxia	Ataxia
										HP:0000338 - Hypomimic face; HP:0000707 - Abnormality of the nervous system; HP:0001251 - Ataxia; HP:0001300 - Parkinsonism; HP:0002066 - Gait ataxia; HP:0002067 - Bradykinesia; HP:0002070 - Limb ataxia; HP:0002073 - Progressive cerebellar ataxia	Ataxia
										HP:0001258 - Spastic paraplegia	Spasticity
										HP:0000597 - Ophthalmoparesis; HP:0001251 - Ataxia; HP:0001336 - Myoclonus	Ataxia
										HP:0001258 - Spastic paraplegia	Spasticity
										HP:0001332 - Dystonia; HP:0007166 - Paroxysmal dyskinesia	Dystonia
										HP:0001258 - Spastic paraplegia	Spasticity
										HP:0001251 - Ataxia; HP:0001271 - Polyneuropathy; HP:0010871 - Sensory ataxia	Ataxia
										HP:0001249 - Intellectual disability; HP:0001250 - Seizure; HP:0001251 - Ataxia; HP:0001336 - Myoclonus	Ataxia
										HP:0001251 - Ataxia	Ataxia
										HP:0000707 - Abnormality of the nervous system; HP:0001251 - Ataxia; HP:0001257 - Spasticity; HP:0001300 - Parkinsonism; HP:0002066 - Gait ataxia; HP:0002070 - Limb ataxia; HP:0002073 - Progressive cerebellar ataxia	Ataxia_Spasticity
										HP:0000707 - Abnormality of the nervous system; HP:0001251 - Ataxia; HP:0001257 - Spasticity; HP:0001300 - Parkinsonism; HP:0002066 - Gait ataxia; HP:0002070 - Limb ataxia; HP:0002073 - Progressive cerebellar ataxia; HP:0002497 - Spastic ataxia	Ataxia_Spasticity
										HP:0001258 - Spastic paraplegia	Spasticity
										HP:0001251 - Ataxia	Ataxia
										HP:0001258 - Spastic paraplegia	Spasticity
										HP:0000750 - Delayed speech and language development; HP:0000842 - Hyperinsulinemia; HP:0001252 - Muscular hypotonia; HP:0001270 - Motor delay; HP:0001332 - Dystonia; HP:0004322 - Short stature; HP:0100660 - Dyskinesia	Dystonia
										HP:0001249 - Intellectual disability; HP:0001332 - Dystonia	Dystonia
										HP:0001332 - Dystonia	Dystonia
										HP:0001257 - Spasticity; HP:0001258 - Spastic paraplegia; HP:0001288 - Gait disturbance; HP:0002061 - Lower limb spasticity; HP:0002191 - Progressive spasticity	Spasticity
										HP:0001332 - Dystonia	Dystonia
										HP:0001258 - Spastic paraplegia	Spasticity
										HP:0001258 - Spastic paraplegia	Spasticity
										HP:0001251 - Ataxia; HP:0001271 - Polyneuropathy; HP:0001272 - Cerebellar atrophy; HP:0001284 - Areflexia; HP:0001288 - Gait disturbance; HP:0002066 - Gait ataxia; HP:0002495 - Impaired vibratory sensation	Ataxia
										HP:0000707 - Abnormality of the nervous system; HP:0001251 - Ataxia; HP:0002066 - Gait ataxia; HP:0002070 - Limb ataxia; HP:0002073 - Progressive cerebellar ataxia	Ataxia
										HP:0001251 - Ataxia; HP:0001332 - Dystonia; HP:0001337 - Tremor	Ataxia_Dystonia
										HP:0001249 - Intellectual disability; HP:0001251 - Ataxia; HP:0001288 - Gait disturbance; HP:0002066 - Gait ataxia; HP:0002493 - Upper motor neuron dysfunction; HP:0100543 - Cognitive impairment	Ataxia
										HP:0001258 - Spastic paraplegia	Spasticity
										HP:0000012 - Urinary urgency; HP:0001251 - Ataxia; HP:0002061 - Lower limb spasticity; HP:0002066 - Gait ataxia; HP:0002313 - Spastic paraparesis; HP:0002497 - Spastic ataxia; HP:0003394 - Muscle spasm; HP:0003474 - Sensory impairment; HP:0003487 - Babinski sign	Ataxia_Spasticity
										HP:0001251 - Ataxia; HP:0001257 - Spasticity	Ataxia_Spasticity
										HP:0001251 - Ataxia; HP:0001288 - Gait disturbance; HP:0002120 - Cerebral cortical atrophy; HP:0002186 - Apraxia; HP:0010524 - Agnosia; HP:0012105 - Occipital cortical atrophy	Ataxia
										HP:0002497 - Spastic ataxia	Ataxia_Spasticity
										HP:0001251 - Ataxia; HP:0001288 - Gait disturbance; HP:0002141 - Gait imbalance; HP:0003474 - Sensory impairment	Ataxia
										HP:0001258 - Spastic paraplegia	Spasticity
										HP:0001258 - Spastic paraplegia	Spasticity
										HP:0000545 - Myopia; HP:0001332 - Dystonia; HP:0002076 - Migraine; HP:0002083 - Migraine without aura; HP:0007166 - Paroxysmal dyskinesia	Dystonia
										HP:0001272 - Cerebellar atrophy; HP:0002013 - Vomiting; HP:0002131 - Episodic ataxia; HP:0010532 - Paroxysmal vertigo	Ataxia
										HP:0001251 - Ataxia; HP:0001310 - Dysmetria; HP:0001337 - Tremor	Ataxia
										HP:0001251 - Ataxia; HP:0001288 - Gait disturbance	Ataxia
										HP:0001258 - Spastic paraplegia	Spasticity
										HP:0000726 - Dementia; HP:0001251 - Ataxia; HP:0001300 - Parkinsonism; HP:0002273 - Tetraparesis	Ataxia
										HP:0001257 - Spasticity; HP:0001258 - Spastic paraplegia; HP:0001288 - Gait disturbance; HP:0002061 - Lower limb spasticity; HP:0002191 - Progressive spasticity	Spasticity
										HP:0000707 - Abnormality of the nervous system; HP:0001251 - Ataxia; HP:0001288 - Gait disturbance; HP:0001337 - Tremor; HP:0002015 - Dysphagia; HP:0002060 - Abnormal cerebral morphology; HP:0002352 - Leukoencephalopathy	Ataxia
										HP:0000473 - Torticollis; HP:0001332 - Dystonia	Dystonia
										HP:0002061 - Lower limb spasticity; HP:0002066 - Gait ataxia	Ataxia_Spasticity
										HP:0001257 - Spasticity; HP:0002061 - Lower limb spasticity; HP:0002064 - Spastic gait; HP:0003487 - Babinski sign; HP:0007199 - Progressive spastic paraparesis; HP:0008944 - Distal lower limb amyotrophy	Spasticity
										HP:0001251 - Ataxia; HP:0001347 - Hyperreflexia	Ataxia
										HP:0002497 - Spastic ataxia	Ataxia_Spasticity
										HP:0001251 - Ataxia	Ataxia
										HP:0001258 - Spastic paraplegia	Spasticity
										HP:0001249 - Intellectual disability; HP:0001251 - Ataxia; HP:0001257 - Spasticity; HP:0001332 - Dystonia	Ataxia_Dystonia_Spasticity
										HP:0001257 - Spasticity; HP:0001260 - Dysarthria; HP:0001285 - Spastic tetraparesis; HP:0002061 - Lower limb spasticity; HP:0002380 - Fasciculations; HP:0006801 - Hyperactive deep tendon reflexes; HP:0006986 - Upper limb spasticity	Spasticity
										HP:0001251 - Ataxia; HP:0002180 - Neurodegeneration	Ataxia
										HP:0001257 - Spasticity; HP:0001258 - Spastic paraplegia; HP:0001285 - Spastic tetraparesis; HP:0001288 - Gait disturbance; HP:0002061 - Lower limb spasticity; HP:0002080 - Intention tremor; HP:0002191 - Progressive spasticity; HP:0002385 - Paraparesis	Spasticity
										HP:0001257 - Spasticity; HP:0001258 - Spastic paraplegia; HP:0001288 - Gait disturbance; HP:0002061 - Lower limb spasticity; HP:0002191 - Progressive spasticity	Spasticity
										HP:0001257 - Spasticity; HP:0001258 - Spastic paraplegia; HP:0001288 - Gait disturbance; HP:0002061 - Lower limb spasticity; HP:0002191 - Progressive spasticity	Spasticity
										HP:0000256 - Macrocephaly; HP:0001249 - Intellectual disability; HP:0001251 - Ataxia; HP:0001263 - Global developmental delay; HP:0001357 - Plagiocephaly	Ataxia
										HP:0000141 - Amenorrhea; HP:0000568 - Microphthalmia; HP:0001159 - Syndactyly; HP:0001258 - Spastic paraplegia; HP:0001288 - Gait disturbance; HP:0002352 - Leukoencephalopathy	Spasticity
										HP:0000707 - Abnormality of the nervous system; HP:0001251 - Ataxia; HP:0001257 - Spasticity; HP:0001258 - Spastic paraplegia; HP:0002060 - Abnormal cerebral morphology; HP:0002076 - Migraine; HP:0002315 - Headache; HP:0002352 - Leukoencephalopathy; HP:0002415 - Leukodystrophy	Ataxia_Spasticity
										HP:0001332 - Dystonia; HP:0007166 - Paroxysmal dyskinesia	Dystonia
										HP:0001258 - Spastic paraplegia; HP:0001263 - Global developmental delay	Spasticity
										HP:0001251 - Ataxia; HP:0001337 - Tremor; HP:0002283 - Global brain atrophy; HP:0100753 - Schizophrenia	Ataxia
										HP:0001251 - Ataxia; HP:0001257 - Spasticity; HP:0001258 - Spastic paraplegia; HP:0001288 - Gait disturbance; HP:0002061 - Lower limb spasticity; HP:0002073 - Progressive cerebellar ataxia; HP:0002191 - Progressive spasticity	Ataxia_Spasticity
										HP:0001300 - Parkinsonism; HP:0001332 - Dystonia; HP:0012114 - Endometrial carcinoma; HP:0012675 - Iron accumulation in brain	Dystonia
										HP:0001288 - Gait disturbance; HP:0001288 - Gait disturbance; HP:0001347 - Hyperreflexia; HP:0002066 - Gait ataxia; HP:0002167 - Neurological speech impairment	Ataxia
										HP:0000020 - Urinary incontinence; HP:0002066 - Gait ataxia; HP:0002070 - Limb ataxia	Ataxia
										HP:0001251 - Ataxia; HP:0002066 - Gait ataxia	Ataxia
										HP:0000473 - Torticollis; HP:0001332 - Dystonia	Dystonia
										HP:0000708 - Behavioral abnormality; HP:0001272 - Cerebellar atrophy; HP:0002073 - Progressive cerebellar ataxia	Ataxia
										HP:0001251 - Ataxia	Ataxia
										HP:0001257 - Spasticity; HP:0001300 - Parkinsonism	Spasticity
										HP:0001251 - Ataxia; HP:0001257 - Spasticity; HP:0001258 - Spastic paraplegia; HP:0001288 - Gait disturbance; HP:0002061 - Lower limb spasticity; HP:0002191 - Progressive spasticity	Ataxia_Spasticity
										HP:0000639 - Nystagmus; HP:0001251 - Ataxia; HP:0001251 - Ataxia; HP:0006855 - Cerebellar vermis atrophy	Ataxia
										HP:0002064 - Spastic gait	Spasticity
										HP:0001258 - Spastic paraplegia	Spasticity
										HP:0001258 - Spastic paraplegia	Spasticity
										HP:0002064 - Spastic gait	Spasticity
										HP:0001285 - Spastic tetraparesis	Spasticity
										HP:0000707 - Abnormality of the nervous system; HP:0001251 - Ataxia; HP:0002066 - Gait ataxia; HP:0002070 - Limb ataxia; HP:0002354 - Memory impairment; HP:0003438 - Absent Achilles reflex; HP:0010871 - Sensory ataxia	Ataxia
										HP:0000707 - Abnormality of the nervous system; HP:0001251 - Ataxia; HP:0001260 - Dysarthria; HP:0002066 - Gait ataxia; HP:0002070 - Limb ataxia; HP:0002073 - Progressive cerebellar ataxia; HP:0006855 - Cerebellar vermis atrophy	Ataxia
										HP:0001257 - Spasticity; HP:0001298 - Encephalopathy	Spasticity
										HP:0000708 - Behavioral abnormality; HP:0001249 - Intellectual disability; HP:0001251 - Ataxia; HP:0002061 - Lower limb spasticity; HP:0003487 - Babinski sign; HP:0006801 - Hyperactive deep tendon reflexes; HP:0006978 - Dysmyelinating leukodystrophy; HP:0007266 - Cerebral dysmyelination; HP:0100543 - Cognitive impairment	Ataxia_Spasticity
										HP:0001257 - Spasticity; HP:0001258 - Spastic paraplegia; HP:0001288 - Gait disturbance; HP:0002061 - Lower limb spasticity; HP:0002191 - Progressive spasticity	Spasticity
										HP:0001332 - Dystonia	Dystonia
										HP:0001332 - Dystonia; HP:0001336 - Myoclonus; HP:0003401 - Paresthesia	Dystonia
										HP:0002131 - Episodic ataxia	Ataxia
										HP:0001258 - Spastic paraplegia	Spasticity
										HP:0001257 - Spasticity; HP:0002151 - Increased serum lactate; HP:0003287 - Abnormality of mitochondrial metabolism	Spasticity
										HP:0001251 - Ataxia	Ataxia
										HP:0001251 - Ataxia; HP:0001251 - Ataxia; HP:0001272 - Cerebellar atrophy; HP:0002066 - Gait ataxia; HP:0002070 - Limb ataxia	Ataxia
										HP:0001251 - Ataxia; HP:0001271 - Polyneuropathy; HP:0001321 - Cerebellar hypoplasia; HP:0002064 - Spastic gait; HP:0002066 - Gait ataxia; HP:0002313 - Spastic paraparesis; HP:0002497 - Spastic ataxia	Ataxia_Spasticity
										HP:0000763 - Sensory neuropathy; HP:0001251 - Ataxia; HP:0001257 - Spasticity; HP:0001258 - Spastic paraplegia; HP:0001288 - Gait disturbance; HP:0002061 - Lower limb spasticity; HP:0002191 - Progressive spasticity	Ataxia_Spasticity
										HP:0000012 - Urinary urgency; HP:0001257 - Spasticity; HP:0001258 - Spastic paraplegia; HP:0001285 - Spastic tetraparesis; HP:0001288 - Gait disturbance; HP:0002061 - Lower limb spasticity; HP:0002191 - Progressive spasticity; HP:0007010 - Poor fine motor coordination	Spasticity
										HP:0000012 - Urinary urgency; HP:0000640 - Gaze-evoked nystagmus; HP:0001257 - Spasticity; HP:0002061 - Lower limb spasticity; HP:0002066 - Gait ataxia; HP:0002070 - Limb ataxia; HP:0002497 - Spastic ataxia; HP:0006801 - Hyperactive deep tendon reflexes	Ataxia_Spasticity
										HP:0001251 - Ataxia	Ataxia
										HP:0001258 - Spastic paraplegia	Spasticity
										HP:0001249 - Intellectual disability; HP:0001250 - Seizure; HP:0001251 - Ataxia; HP:0001332 - Dystonia	Ataxia_Dystonia
										HP:0000707 - Abnormality of the nervous system; HP:0001251 - Ataxia; HP:0002066 - Gait ataxia; HP:0002070 - Limb ataxia; HP:0002073 - Progressive cerebellar ataxia	Ataxia
										HP:0000570 - Abnormal saccadic eye movements; HP:0000734 - Disinhibition; HP:0001251 - Ataxia; HP:0001257 - Spasticity; HP:0001260 - Dysarthria; HP:0001288 - Gait disturbance; HP:0002066 - Gait ataxia	Ataxia_Spasticity
										HP:0000707 - Abnormality of the nervous system; HP:0001251 - Ataxia; HP:0002066 - Gait ataxia; HP:0002070 - Limb ataxia; HP:0002073 - Progressive cerebellar ataxia	Ataxia
										HP:0000707 - Abnormality of the nervous system; HP:0001251 - Ataxia; HP:0001288 - Gait disturbance; HP:0002060 - Abnormal cerebral morphology; HP:0002315 - Headache; HP:0002352 - Leukoencephalopathy	Ataxia
										HP:0000486 - Strabismus; HP:0001257 - Spasticity; HP:0002194 - Delayed gross motor development; HP:0100021 - Cerebral palsy	Spasticity
										HP:0000012 - Urinary urgency; HP:0000020 - Urinary incontinence; HP:0000496 - Abnormality of eye movement; HP:0000640 - Gaze-evoked nystagmus; HP:0001251 - Ataxia; HP:0001260 - Dysarthria; HP:0002015 - Dysphagia; HP:0002066 - Gait ataxia; HP:0002070 - Limb ataxia; HP:0002495 - Impaired vibratory sensation; HP:0002497 - Spastic ataxia; HP:0007199 - Progressive spastic paraparesis; HP:0010830 - Imp…	Ataxia_Spasticity
										HP:0001332 - Dystonia; HP:0007166 - Paroxysmal dyskinesia	Dystonia
										HP:0001251 - Ataxia; HP:0001260 - Dysarthria; HP:0002080 - Intention tremor; HP:0002141 - Gait imbalance; HP:0002311 - Incoordination	Ataxia
										HP:0000012 - Urinary urgency; HP:0000365 - Hearing impairment; HP:0001258 - Spastic paraplegia	Spasticity
										HP:0000657 - Oculomotor apraxia; HP:0001250 - Seizure; HP:0001251 - Ataxia	Ataxia
										HP:0001258 - Spastic paraplegia	Spasticity
										HP:0001251 - Ataxia; HP:0001251 - Ataxia; HP:0002167 - Neurological speech impairment; HP:0200134 - Epileptic encephalopathy	Ataxia
										HP:0001251 - Ataxia; HP:0001257 - Spasticity; HP:0001258 - Spastic paraplegia; HP:0002066 - Gait ataxia; HP:0002073 - Progressive cerebellar ataxia; HP:0002191 - Progressive spasticity; HP:0002352 - Leukoencephalopathy; HP:0007256 - Abnormal pyramidal sign	Ataxia_Spasticity
										HP:0001258 - Spastic paraplegia	Spasticity
										HP:0000707 - Abnormality of the nervous system; HP:0001251 - Ataxia; HP:0001258 - Spastic paraplegia; HP:0002066 - Gait ataxia; HP:0002070 - Limb ataxia; HP:0002073 - Progressive cerebellar ataxia	Ataxia_Spasticity
										HP:0000012 - Urinary urgency; HP:0001251 - Ataxia; HP:0001271 - Polyneuropathy; HP:0001272 - Cerebellar atrophy; HP:0001288 - Gait disturbance; HP:0001300 - Parkinsonism; HP:0001337 - Tremor; HP:0002066 - Gait ataxia	Ataxia
										HP:0001251 - Ataxia	Ataxia
										HP:0001258 - Spastic paraplegia	Spasticity
										HP:0001251 - Ataxia; HP:0002283 - Global brain atrophy; HP:0007010 - Poor fine motor coordination	Ataxia
										HP:0001251 - Ataxia; HP:0001272 - Cerebellar atrophy	Ataxia
										HP:0001332 - Dystonia	Dystonia
										HP:0001251 - Ataxia	Ataxia
										HP:0001258 - Spastic paraplegia; HP:0001300 - Parkinsonism	Spasticity
										HP:0001332 - Dystonia; HP:0001336 - Myoclonus; HP:0001337 - Tremor	Dystonia
										HP:0001332 - Dystonia; HP:0001337 - Tremor	Dystonia
										HP:0001332 - Dystonia	Dystonia
										HP:0001251 - Ataxia; HP:0001263 - Global developmental delay	Ataxia
										HP:0000707 - Abnormality of the nervous system; HP:0001251 - Ataxia; HP:0001288 - Gait disturbance; HP:0002060 - Abnormal cerebral morphology; HP:0002070 - Limb ataxia; HP:0002352 - Leukoencephalopathy; HP:0004374 - Hemiplegia/hemiparesis	Ataxia
										HP:0000641 - Dysmetric saccades; HP:0001251 - Ataxia; HP:0002174 - Postural tremor; HP:0100543 - Cognitive impairment; HP:0200134 - Epileptic encephalopathy	Ataxia
										HP:0001258 - Spastic paraplegia	Spasticity
										HP:0000707 - Abnormality of the nervous system; HP:0001257 - Spasticity; HP:0001332 - Dystonia; HP:0002487 - Hyperkinetic movements; HP:0002514 - Cerebral calcification	Dystonia_Spasticity
										HP:0002066 - Gait ataxia; HP:0010545 - Downbeat nystagmus	Ataxia
										HP:0000020 - Urinary incontinence; HP:0001251 - Ataxia; HP:0001272 - Cerebellar atrophy; HP:0001288 - Gait disturbance; HP:0002354 - Memory impairment	Ataxia
										HP:0001251 - Ataxia; HP:0001336 - Myoclonus	Ataxia
										HP:0001258 - Spastic paraplegia	Spasticity
										HP:0000012 - Urinary urgency; HP:0000707 - Abnormality of the nervous system; HP:0001251 - Ataxia; HP:0002015 - Dysphagia; HP:0002066 - Gait ataxia; HP:0002070 - Limb ataxia; HP:0002073 - Progressive cerebellar ataxia; HP:0002270 - Abnormality of the autonomic nervous system; HP:0002360 - Sleep disturbance	Ataxia
										HP:0001251 - Ataxia; HP:0001272 - Cerebellar atrophy	Ataxia
										HP:0000707 - Abnormality of the nervous system; HP:0001251 - Ataxia; HP:0001260 - Dysarthria; HP:0001272 - Cerebellar atrophy; HP:0002066 - Gait ataxia; HP:0002070 - Limb ataxia; HP:0002073 - Progressive cerebellar ataxia; HP:0002076 - Migraine	Ataxia
										HP:0000520 - Proptosis; HP:0000707 - Abnormality of the nervous system; HP:0001251 - Ataxia; HP:0002066 - Gait ataxia; HP:0002070 - Limb ataxia; HP:0002073 - Progressive cerebellar ataxia; HP:0002355 - Difficulty walking	Ataxia
										HP:0001258 - Spastic paraplegia; HP:0002355 - Difficulty walking	Spasticity
										HP:0000639 - Nystagmus; HP:0001251 - Ataxia; HP:0001257 - Spasticity; HP:0002061 - Lower limb spasticity; HP:0002273 - Tetraparesis; HP:0006986 - Upper limb spasticity	Ataxia_Spasticity
										HP:0001250 - Seizure; HP:0001251 - Ataxia	Ataxia
										HP:0001250 - Seizure; HP:0001251 - Ataxia; HP:0001263 - Global developmental delay; HP:0001321 - Cerebellar hypoplasia	Ataxia
										HP:0001251 - Ataxia; HP:0002380 - Fasciculations	Ataxia
										HP:0001258 - Spastic paraplegia	Spasticity
										HP:0000365 - Hearing impairment; HP:0000505 - Visual impairment; HP:0001251 - Ataxia; HP:0002385 - Paraparesis	Ataxia
										HP:0001258 - Spastic paraplegia; HP:0001288 - Gait disturbance	Spasticity
										HP:0000707 - Abnormality of the nervous system; HP:0000708 - Behavioral abnormality; HP:0001251 - Ataxia; HP:0002066 - Gait ataxia; HP:0002070 - Limb ataxia; HP:0002398 - Degeneration of anterior horn cells; HP:0002497 - Spastic ataxia; HP:0010871 - Sensory ataxia	Ataxia_Spasticity
										HP:0001260 - Dysarthria; HP:0002131 - Episodic ataxia; HP:0002321 - Vertigo	Ataxia
										HP:0000651 - Diplopia; HP:0000726 - Dementia; HP:0001251 - Ataxia; HP:0002015 - Dysphagia	Ataxia
										HP:0000486 - Strabismus; HP:0001260 - Dysarthria; HP:0001332 - Dystonia; HP:0001761 - Pes cavus; HP:0002015 - Dysphagia; HP:0002650 - Scoliosis	Dystonia
										HP:0000012 - Urinary urgency; HP:0000666 - Horizontal nystagmus; HP:0001251 - Ataxia; HP:0001272 - Cerebellar atrophy; HP:0001288 - Gait disturbance; HP:0007010 - Poor fine motor coordination	Ataxia
										HP:0001332 - Dystonia; HP:0100660 - Dyskinesia	Dystonia
										HP:0001332 - Dystonia; HP:0002072 - Chorea	Dystonia
										HP:0001332 - Dystonia; HP:0002080 - Intention tremor; HP:0002322 - Resting tremor; HP:0031947 - Tongue tremor	Dystonia
										HP:0000709 - Psychosis; HP:0001263 - Global developmental delay; HP:0001285 - Spastic tetraparesis; HP:0001288 - Gait disturbance	Spasticity
										HP:0001257 - Spasticity; HP:0002061 - Lower limb spasticity; HP:0002313 - Spastic paraparesis; HP:0002380 - Fasciculations; HP:0007289 - Limb fasciculations; HP:0007354 - Amyotrophic lateral sclerosis	Spasticity
										HP:0001251 - Ataxia; HP:0001260 - Dysarthria; HP:0001272 - Cerebellar atrophy; HP:0001347 - Hyperreflexia; HP:0002174 - Postural tremor; HP:0002322 - Resting tremor; HP:0002381 - Aphasia; HP:0007010 - Poor fine motor coordination	Ataxia
										HP:0000640 - Gaze-evoked nystagmus; HP:0000708 - Behavioral abnormality; HP:0001257 - Spasticity; HP:0002061 - Lower limb spasticity; HP:0002497 - Spastic ataxia; HP:0003474 - Sensory impairment; HP:0006801 - Hyperactive deep tendon reflexes	Ataxia_Spasticity
										HP:0001257 - Spasticity	Spasticity
										HP:0001257 - Spasticity; HP:0001258 - Spastic paraplegia; HP:0001288 - Gait disturbance; HP:0002061 - Lower limb spasticity; HP:0002191 - Progressive spasticity	Spasticity
										HP:0001251 - Ataxia; HP:0001252 - Muscular hypotonia; HP:0002486 - Myotonia	Ataxia
										HP:0000708 - Behavioral abnormality; HP:0001251 - Ataxia; HP:0001258 - Spastic paraplegia; HP:0002061 - Lower limb spasticity; HP:0002073 - Progressive cerebellar ataxia; HP:0002191 - Progressive spasticity; HP:0002415 - Leukodystrophy	Ataxia_Spasticity
										HP:0000707 - Abnormality of the nervous system; HP:0001251 - Ataxia; HP:0001288 - Gait disturbance; HP:0002131 - Episodic ataxia; HP:0003002 - Breast carcinoma; HP:0007166 - Paroxysmal dyskinesia; HP:0100022 - Abnormality of movement	Ataxia
										HP:0001258 - Spastic paraplegia	Spasticity
										HP:0001298 - Encephalopathy; HP:0002131 - Episodic ataxia; HP:0002373 - Febrile seizure (within the age range of 3 months to 6 years)	Ataxia
										HP:0001258 - Spastic paraplegia; HP:0002275 - Poor motor coordination; HP:0003487 - Babinski sign; HP:0007039 - Symmetric lesions of the basal ganglia	Spasticity
										HP:0002013 - Vomiting; HP:0002017 - Nausea and vomiting; HP:0002131 - Episodic ataxia; HP:0002321 - Vertigo	Ataxia
										HP:0001257 - Spasticity; HP:0002061 - Lower limb spasticity; HP:0002313 - Spastic paraparesis; HP:0003487 - Babinski sign; HP:0006801 - Hyperactive deep tendon reflexes	Spasticity
										HP:0000640 - Gaze-evoked nystagmus; HP:0001251 - Ataxia; HP:0001272 - Cerebellar atrophy; HP:0002960 - Autoimmunity	Ataxia
										HP:0001258 - Spastic paraplegia	Spasticity
										HP:0001285 - Spastic tetraparesis; HP:0002273 - Tetraparesis; HP:0002352 - Leukoencephalopathy; HP:0002401 - Stroke-like episode; HP:0002415 - Leukodystrophy	Spasticity
										HP:0001332 - Dystonia	Dystonia
										HP:0000012 - Urinary urgency; HP:0001258 - Spastic paraplegia; HP:0002273 - Tetraparesis	Spasticity
										HP:0000012 - Urinary urgency; HP:0001258 - Spastic paraplegia; HP:0002273 - Tetraparesis	Spasticity
										HP:0001258 - Spastic paraplegia	Spasticity
										HP:0001251 - Ataxia; HP:0002352 - Leukoencephalopathy; HP:0002497 - Spastic ataxia	Ataxia_Spasticity
										HP:0001258 - Spastic paraplegia	Spasticity	CD99L2 case
										HP:0001258 - Spastic paraplegia	Spasticity
										HP:0002497 - Spastic ataxia	Ataxia_Spasticity
										HP:0000657 - Oculomotor apraxia; HP:0001252 - Muscular hypotonia; HP:0001263 - Global developmental delay; HP:0002066 - Gait ataxia	Ataxia
										HP:0001257 - Spasticity; HP:0001258 - Spastic paraplegia; HP:0001272 - Cerebellar atrophy; HP:0001285 - Spastic tetraparesis; HP:0001288 - Gait disturbance; HP:0002061 - Lower limb spasticity; HP:0002191 - Progressive spasticity	Spasticity
										HP:0000707 - Abnormality of the nervous system; HP:0001251 - Ataxia; HP:0002066 - Gait ataxia; HP:0002070 - Limb ataxia; HP:0002073 - Progressive cerebellar ataxia	Ataxia
										HP:0001251 - Ataxia	Ataxia
										HP:0000473 - Torticollis; HP:0001260 - Dysarthria; HP:0001288 - Gait disturbance; HP:0002174 - Postural tremor; HP:0002345 - Action tremor	Dystonia
										HP:0001251 - Ataxia; HP:0001300 - Parkinsonism	Ataxia
										HP:0001258 - Spastic paraplegia	Spasticity
										HP:0001251 - Ataxia; HP:0001257 - Spasticity; HP:0001258 - Spastic paraplegia; HP:0001288 - Gait disturbance; HP:0002061 - Lower limb spasticity; HP:0002191 - Progressive spasticity; HP:0002313 - Spastic paraparesis; HP:0002313 - Spastic paraparesis	Ataxia_Spasticity
										HP:0001257 - Spasticity; HP:0001258 - Spastic paraplegia; HP:0001288 - Gait disturbance; HP:0002061 - Lower limb spasticity; HP:0002191 - Progressive spasticity; HP:0012759 - Neurodevelopmental abnormality	Spasticity
										HP:0001258 - Spastic paraplegia	Spasticity
										HP:0000009 - Functional abnormality of the bladder; HP:0000012 - Urinary urgency; HP:0001257 - Spasticity; HP:0001258 - Spastic paraplegia; HP:0002061 - Lower limb spasticity; HP:0002650 - Scoliosis; HP:0006801 - Hyperactive deep tendon reflexes	Spasticity
										HP:0001251 - Ataxia; HP:0001260 - Dysarthria; HP:0001337 - Tremor; HP:0100543 - Cognitive impairment	Ataxia
										HP:0001257 - Spasticity	Spasticity
										HP:0000707 - Abnormality of the nervous system; HP:0001251 - Ataxia; HP:0002066 - Gait ataxia; HP:0002070 - Limb ataxia; HP:0002073 - Progressive cerebellar ataxia	Ataxia
										HP:0001332 - Dystonia	Dystonia
										HP:0001258 - Spastic paraplegia	Spasticity
										HP:0000639 - Nystagmus; HP:0001249 - Intellectual disability; HP:0001252 - Muscular hypotonia; HP:0001257 - Spasticity; HP:0001263 - Global developmental delay; HP:0001324 - Muscle weakness; HP:0001332 - Dystonia	Dystonia_Spasticity
										HP:0001251 - Ataxia; HP:0001260 - Dysarthria; HP:0002066 - Gait ataxia; HP:0007010 - Poor fine motor coordination	Ataxia
										HP:0002497 - Spastic ataxia	Ataxia_Spasticity
										HP:0001251 - Ataxia; HP:0001272 - Cerebellar atrophy	Ataxia
										HP:0001251 - Ataxia; HP:0001258 - Spastic paraplegia; HP:0001271 - Polyneuropathy	Ataxia_Spasticity
										HP:0001258 - Spastic paraplegia	Spasticity
										HP:0000707 - Abnormality of the nervous system; HP:0001332 - Dystonia; HP:0001337 - Tremor; HP:0004373 - Focal dystonia; HP:0012638 - Abnormal nervous system physiology; HP:0100022 - Abnormality of movement	Dystonia
										HP:0001258 - Spastic paraplegia	Spasticity
										HP:0001251 - Ataxia	Ataxia
										HP:0000496 - Abnormality of eye movement; HP:0001251 - Ataxia; HP:0001260 - Dysarthria; HP:0001272 - Cerebellar atrophy	Ataxia
										HP:0001258 - Spastic paraplegia	Spasticity
										HP:0000666 - Horizontal nystagmus; HP:0001251 - Ataxia; HP:0001272 - Cerebellar atrophy	Ataxia
										HP:0000365 - Hearing impairment; HP:0000821 - Hypothyroidism; HP:0000969 - Edema; HP:0007099 - Arnold-Chiari type I malformation; HP:0007325 - Generalized dystonia	Dystonia
										HP:0001251 - Ataxia; HP:0001252 - Muscular hypotonia; HP:0001263 - Global developmental delay; HP:0001270 - Motor delay; HP:0007018 - Attention deficit hyperactivity disorder	Ataxia
										HP:0000252 - Microcephaly; HP:0001249 - Intellectual disability; HP:0001250 - Seizure; HP:0001263 - Global developmental delay; HP:0001321 - Cerebellar hypoplasia; HP:0002497 - Spastic ataxia; HP:0004322 - Short stature; HP:0100023 - Recurrent hand flapping	Ataxia_Spasticity
										HP:0001252 - Muscular hypotonia; HP:0001257 - Spasticity; HP:0001263 - Global developmental delay; HP:0001336 - Myoclonus; HP:0001357 - Plagiocephaly; HP:0100021 - Cerebral palsy; HP:0100660 - Dyskinesia	Spasticity
										HP:0001251 - Ataxia; HP:0001270 - Motor delay	Ataxia
										HP:0000639 - Nystagmus; HP:0001250 - Seizure; HP:0001251 - Ataxia; HP:0100543 - Cognitive impairment	Ataxia
										HP:0000639 - Nystagmus; HP:0001250 - Seizure; HP:0001251 - Ataxia; HP:0100543 - Cognitive impairment	Ataxia
										HP:0000514 - Slow saccadic eye movements; HP:0000571 - Hypometric saccades; HP:0000657 - Oculomotor apraxia; HP:0001152 - Saccadic smooth pursuit; HP:0001249 - Intellectual disability; HP:0001251 - Ataxia; HP:0001263 - Global developmental delay; HP:0001999 - Abnormal facial shape; HP:0003438 - Absent Achilles reflex; HP:0006938 - Impaired vibration sensation at ankles; HP:0006986 - Upper limb sp…	Ataxia_Spasticity
										HP:0000707 - Abnormality of the nervous system; HP:0001251 - Ataxia; HP:0002066 - Gait ataxia; HP:0002070 - Limb ataxia; HP:0002073 - Progressive cerebellar ataxia; HP:0010545 - Downbeat nystagmus	Ataxia
										HP:0001258 - Spastic paraplegia; HP:0001271 - Polyneuropathy	Spasticity
										HP:0001258 - Spastic paraplegia; HP:0001271 - Polyneuropathy	Spasticity
										HP:0001258 - Spastic paraplegia	Spasticity
										HP:0000238 - Hydrocephalus; HP:0001332 - Dystonia; HP:0002066 - Gait ataxia	Ataxia_Dystonia
										HP:0002131 - Episodic ataxia; HP:0010532 - Paroxysmal vertigo	Ataxia
										HP:0000707 - Abnormality of the nervous system; HP:0001288 - Gait disturbance; HP:0001332 - Dystonia; HP:0002072 - Chorea; HP:0007141 - Sensorimotor neuropathy; HP:0012638 - Abnormal nervous system physiology	Dystonia
										HP:0001258 - Spastic paraplegia	Spasticity
										HP:0001251 - Ataxia; HP:0007166 - Paroxysmal dyskinesia	Ataxia
										HP:0000473 - Torticollis; HP:0001332 - Dystonia	Dystonia
										HP:0001251 - Ataxia	Ataxia
										HP:0000514 - Slow saccadic eye movements; HP:0001249 - Intellectual disability; HP:0001260 - Dysarthria; HP:0001285 - Spastic tetraparesis; HP:0002064 - Spastic gait; HP:0002070 - Limb ataxia	Ataxia_Spasticity
										HP:0000278 - Retrognathia; HP:0000664 - Synophrys; HP:0000750 - Delayed speech and language development; HP:0001257 - Spasticity; HP:0001347 - Hyperreflexia; HP:0002169 - Clonus; HP:0002313 - Spastic paraparesis; HP:0003487 - Babinski sign; HP:0005750 - Contractures of the joints of the lower limbs; HP:0008544 - Abnormally folded helix; HP:0100360 - Contractures of the joints of the upper limbs	Spasticity
										HP:0001257 - Spasticity	Spasticity
										HP:0001258 - Spastic paraplegia	Spasticity
										HP:0001250 - Seizure; HP:0001251 - Ataxia; HP:0001263 - Global developmental delay	Ataxia
										HP:0001258 - Spastic paraplegia	Spasticity
										HP:0001257 - Spasticity; HP:0001258 - Spastic paraplegia; HP:0001288 - Gait disturbance; HP:0002061 - Lower limb spasticity; HP:0002191 - Progressive spasticity	Spasticity
										HP:0000176 - Submucous cleft hard palate; HP:0001251 - Ataxia; HP:0001252 - Muscular hypotonia; HP:0001263 - Global developmental delay	Ataxia
										HP:0001251 - Ataxia; HP:0001337 - Tremor	Ataxia
										HP:0000641 - Dysmetric saccades; HP:0001257 - Spasticity; HP:0002061 - Lower limb spasticity; HP:0002066 - Gait ataxia; HP:0002070 - Limb ataxia; HP:0002313 - Spastic paraparesis; HP:0006801 - Hyperactive deep tendon reflexes	Ataxia_Spasticity
										HP:0000651 - Diplopia; HP:0001251 - Ataxia; HP:0001260 - Dysarthria; HP:0002131 - Episodic ataxia	Ataxia
										HP:0000508 - Ptosis; HP:0001251 - Ataxia; HP:0001260 - Dysarthria; HP:0001263 - Global developmental delay	Ataxia
										HP:0001332 - Dystonia; HP:0100660 - Dyskinesia	Dystonia
										HP:0001257 - Spasticity	Spasticity
										HP:0000648 - Optic atrophy; HP:0001251 - Ataxia; HP:0001257 - Spasticity; HP:0002120 - Cerebral cortical atrophy; HP:0002352 - Leukoencephalopathy; HP:0006789 - Mitochondrial encephalopathy	Ataxia_Spasticity
										HP:0001251 - Ataxia; HP:0001252 - Muscular hypotonia; HP:0001263 - Global developmental delay	Ataxia
										HP:0001249 - Intellectual disability; HP:0001251 - Ataxia; HP:0001332 - Dystonia	Ataxia_Dystonia
										HP:0001258 - Spastic paraplegia	Spasticity
										HP:0000707 - Abnormality of the nervous system; HP:0001251 - Ataxia; HP:0002066 - Gait ataxia; HP:0002070 - Limb ataxia; HP:0002073 - Progressive cerebellar ataxia	Ataxia
										HP:0000570 - Abnormal saccadic eye movements; HP:0001251 - Ataxia; HP:0001260 - Dysarthria; HP:0001288 - Gait disturbance; HP:0001336 - Myoclonus; HP:0002066 - Gait ataxia; HP:0006855 - Cerebellar vermis atrophy; HP:0007338 - Hypermetric saccades; HP:0100543 - Cognitive impairment	Ataxia
										HP:0001251 - Ataxia	Ataxia
										HP:0001251 - Ataxia; HP:0001272 - Cerebellar atrophy; HP:0001350 - Slurred speech	Ataxia
										HP:0001251 - Ataxia; HP:0002653 - Bone pain; HP:0003418 - Back pain; HP:0009763 - Limb pain	Ataxia
										HP:0001251 - Ataxia; HP:0001257 - Spasticity; HP:0001258 - Spastic paraplegia; HP:0001260 - Dysarthria; HP:0001332 - Dystonia; HP:0002015 - Dysphagia; HP:0002061 - Lower limb spasticity; HP:0002273 - Tetraparesis; HP:0006986 - Upper limb spasticity	Ataxia_Dystonia_Spasticity
										HP:0001257 - Spasticity	Spasticity
										HP:0001251 - Ataxia	Ataxia
										HP:0001251 - Ataxia; HP:0001272 - Cerebellar atrophy	Ataxia
										HP:0001272 - Cerebellar atrophy; HP:0002064 - Spastic gait; HP:0002066 - Gait ataxia; HP:0002070 - Limb ataxia	Ataxia_Spasticity
										HP:0001251 - Ataxia	Ataxia
										HP:0000252 - Microcephaly; HP:0000365 - Hearing impairment; HP:0000486 - Strabismus; HP:0000505 - Visual impairment; HP:0000577 - Exotropia; HP:0000639 - Nystagmus; HP:0001252 - Muscular hypotonia; HP:0001257 - Spasticity; HP:0001388 - Joint laxity; HP:0001508 - Failure to thrive; HP:0002353 - EEG abnormality; HP:0011344 - Severe global developmental delay	Spasticity
										HP:0000511 - Vertical supranuclear gaze palsy; HP:0001257 - Spasticity; HP:0001258 - Spastic paraplegia; HP:0001288 - Gait disturbance; HP:0001332 - Dystonia; HP:0001336 - Myoclonus; HP:0002061 - Lower limb spasticity; HP:0002191 - Progressive spasticity; HP:0012531 - Pain	Dystonia_Spasticity
										HP:0001251 - Ataxia; HP:0001257 - Spasticity	Ataxia_Spasticity
										HP:0000707 - Abnormality of the nervous system; HP:0001251 - Ataxia; HP:0001260 - Dysarthria; HP:0002066 - Gait ataxia; HP:0002070 - Limb ataxia; HP:0002073 - Progressive cerebellar ataxia	Ataxia
										HP:0001251 - Ataxia	Ataxia
										HP:0000571 - Hypometric saccades; HP:0001251 - Ataxia; HP:0001337 - Tremor; HP:0003401 - Paresthesia; HP:0003474 - Sensory impairment	Ataxia
										HP:0001263 - Global developmental delay; HP:0001268 - Mental deterioration; HP:0001332 - Dystonia; HP:0001513 - Obesity; HP:0002015 - Dysphagia; HP:0002083 - Migraine without aura; HP:0002487 - Hyperkinetic movements; HP:0100022 - Abnormality of movement; HP:0100033 - Tics; HP:0100543 - Cognitive impairment	Dystonia
										HP:0001257 - Spasticity; HP:0001258 - Spastic paraplegia; HP:0001271 - Polyneuropathy; HP:0001288 - Gait disturbance; HP:0002061 - Lower limb spasticity; HP:0002191 - Progressive spasticity; HP:0002313 - Spastic paraparesis; HP:0003487 - Babinski sign; HP:0100543 - Cognitive impairment	Spasticity
										HP:0000712 - Emotional lability; HP:0001251 - Ataxia; HP:0001260 - Dysarthria; HP:0001288 - Gait disturbance; HP:0002066 - Gait ataxia; HP:0002145 - Frontotemporal dementia	Ataxia
										HP:0000012 - Urinary urgency; HP:0000707 - Abnormality of the nervous system; HP:0001251 - Ataxia; HP:0001257 - Spasticity; HP:0001258 - Spastic paraplegia; HP:0001260 - Dysarthria; HP:0001272 - Cerebellar atrophy; HP:0001370 - Rheumatoid arthritis; HP:0002015 - Dysphagia; HP:0002066 - Gait ataxia; HP:0002070 - Limb ataxia; HP:0002073 - Progressive cerebellar ataxia; HP:0002191 - Progressive spas…	Ataxia_Spasticity
										HP:0001251 - Ataxia; HP:0001272 - Cerebellar atrophy; HP:0001288 - Gait disturbance; HP:0002167 - Neurological speech impairment	Ataxia
										HP:0001251 - Ataxia; HP:0001260 - Dysarthria; HP:0007256 - Abnormal pyramidal sign	Ataxia
										HP:0001258 - Spastic paraplegia	Spasticity
										HP:0000511 - Vertical supranuclear gaze palsy; HP:0000570 - Abnormal saccadic eye movements; HP:0001332 - Dystonia; HP:0002145 - Frontotemporal dementia; HP:0002145 - Frontotemporal dementia; HP:0002145 - Frontotemporal dementia; HP:0002172 - Postural instability	Dystonia
										HP:0001258 - Spastic paraplegia	Spasticity
										HP:0001258 - Spastic paraplegia	Spasticity
										HP:0001252 - Muscular hypotonia; HP:0001257 - Spasticity; HP:0002061 - Lower limb spasticity; HP:0002134 - Abnormality of the basal ganglia; HP:0002376 - Developmental regression	Spasticity
										HP:0001257 - Spasticity; HP:0001258 - Spastic paraplegia; HP:0001288 - Gait disturbance; HP:0002061 - Lower limb spasticity; HP:0002191 - Progressive spasticity	Spasticity
										HP:0001332 - Dystonia; HP:0012758 - Neurodevelopmental delay	Dystonia
										HP:0001251 - Ataxia; HP:0001260 - Dysarthria	Ataxia
										HP:0000012 - Urinary urgency; HP:0000338 - Hypomimic face; HP:0000802 - Impotence; HP:0001251 - Ataxia; HP:0001288 - Gait disturbance; HP:0002066 - Gait ataxia	Ataxia
										HP:0001258 - Spastic paraplegia	Spasticity
										HP:0000717 - Autism; HP:0001251 - Ataxia; HP:0001263 - Global developmental delay; HP:0001290 - Generalized hypotonia	Ataxia
										HP:0001251 - Ataxia; HP:0001272 - Cerebellar atrophy	Ataxia
										HP:0001251 - Ataxia; HP:0001272 - Cerebellar atrophy; HP:0001328 - Specific learning disability; HP:0002353 - EEG abnormality	Ataxia
										HP:0000716 - Depressivity; HP:0001251 - Ataxia; HP:0001272 - Cerebellar atrophy; HP:0002076 - Migraine; HP:0003474 - Sensory impairment	Ataxia
										HP:0001251 - Ataxia; HP:0001260 - Dysarthria	Ataxia
										HP:0000508 - Ptosis; HP:0001251 - Ataxia	Ataxia
										HP:0000301 - Abnormality of facial musculature; HP:0001251 - Ataxia; HP:0001252 - Muscular hypotonia; HP:0001285 - Spastic tetraparesis; HP:0001332 - Dystonia	Ataxia_Dystonia_Spasticity
										HP:0001251 - Ataxia; HP:0001272 - Cerebellar atrophy; HP:0001284 - Areflexia; HP:0001761 - Pes cavus; HP:0006254 - Elevated alpha-fetoprotein; HP:0007327 - Mixed demyelinating and axonal polyneuropathy	Ataxia
										HP:0001257 - Spasticity; HP:0001258 - Spastic paraplegia	Spasticity
										HP:0001250 - Seizure; HP:0001257 - Spasticity; HP:0002275 - Poor motor coordination	Spasticity
										HP:0001251 - Ataxia; HP:0001270 - Motor delay; HP:0003259 - Elevated serum creatinine; HP:0004322 - Short stature	Ataxia
										HP:0001332 - Dystonia	Dystonia
										HP:0000570 - Abnormal saccadic eye movements; HP:0001251 - Ataxia; HP:0001260 - Dysarthria; HP:0001271 - Polyneuropathy; HP:0001272 - Cerebellar atrophy; HP:0001288 - Gait disturbance; HP:0002066 - Gait ataxia	Ataxia
										HP:0001258 - Spastic paraplegia	Spasticity
										HP:0001260 - Dysarthria; HP:0001272 - Cerebellar atrophy; HP:0002066 - Gait ataxia; HP:0002067 - Bradykinesia; HP:0002070 - Limb ataxia; HP:0007010 - Poor fine motor coordination; HP:0100660 - Dyskinesia	Ataxia
										HP:0001258 - Spastic paraplegia	Spasticity
										HP:0001257 - Spasticity; HP:0001271 - Polyneuropathy; HP:0001324 - Muscle weakness; HP:0001618 - Dysphonia; HP:0002015 - Dysphagia	Spasticity
										HP:0000238 - Hydrocephalus; HP:0001257 - Spasticity; HP:0002361 - Psychomotor deterioration	Spasticity
										HP:0002061 - Lower limb spasticity; HP:0002191 - Progressive spasticity	Spasticity
										HP:0001251 - Ataxia; HP:0002352 - Leukoencephalopathy; HP:0007256 - Abnormal pyramidal sign	Ataxia
										HP:0001250 - Seizure; HP:0001252 - Muscular hypotonia; HP:0001257 - Spasticity; HP:0001263 - Global developmental delay; HP:0002031 - Abnormal esophagus morphology	Spasticity
										HP:0001257 - Spasticity; HP:0001258 - Spastic paraplegia; HP:0001288 - Gait disturbance; HP:0002061 - Lower limb spasticity; HP:0002191 - Progressive spasticity	Spasticity
										HP:0001251 - Ataxia; HP:0001257 - Spasticity; HP:0001258 - Spastic paraplegia; HP:0001288 - Gait disturbance; HP:0002061 - Lower limb spasticity; HP:0002191 - Progressive spasticity; HP:0002352 - Leukoencephalopathy	Ataxia_Spasticity
										HP:0000763 - Sensory neuropathy; HP:0001251 - Ataxia; HP:0001257 - Spasticity; HP:0001258 - Spastic paraplegia; HP:0001288 - Gait disturbance; HP:0002061 - Lower limb spasticity; HP:0002191 - Progressive spasticity	Ataxia_Spasticity
										HP:0001251 - Ataxia; HP:0005692 - Joint hyperflexibility	Ataxia
										HP:0002066 - Gait ataxia	Ataxia
										HP:0000486 - Strabismus; HP:0001252 - Muscular hypotonia; HP:0001263 - Global developmental delay; HP:0001332 - Dystonia; HP:0001336 - Myoclonus; HP:0002118 - Abnormality of the cerebral ventricles; HP:0008936 - Muscular hypotonia of the trunk	Dystonia
										HP:0000365 - Hearing impairment; HP:0001260 - Dysarthria; HP:0002066 - Gait ataxia	Ataxia
										HP:0000369 - Low-set ears; HP:0000407 - Sensorineural hearing impairment; HP:0001251 - Ataxia; HP:0001263 - Global developmental delay; HP:0001488 - Bilateral ptosis; HP:0002015 - Dysphagia; HP:0002069 - Bilateral tonic-clonic seizure; HP:0002121 - Generalized non-motor (absence) seizure; HP:0010864 - Intellectual disability, severe; HP:0011150 - Myoclonic absence seizure	Ataxia
										HP:0000750 - Delayed speech and language development; HP:0001263 - Global developmental delay; HP:0001488 - Bilateral ptosis; HP:0002064 - Spastic gait; HP:0004322 - Short stature	Spasticity
										HP:0001251 - Ataxia; HP:0001288 - Gait disturbance; HP:0002141 - Gait imbalance; HP:0002167 - Neurological speech impairment	Ataxia
										HP:0001251 - Ataxia	Ataxia
										HP:0000570 - Abnormal saccadic eye movements; HP:0000651 - Diplopia; HP:0001251 - Ataxia; HP:0001260 - Dysarthria; HP:0001272 - Cerebellar atrophy; HP:0002495 - Impaired vibratory sensation	Ataxia
										HP:0001251 - Ataxia	Ataxia
										HP:0000505 - Visual impairment; HP:0001252 - Muscular hypotonia; HP:0001332 - Dystonia; HP:0001511 - Intrauterine growth retardation; HP:0002779 - Tracheomalacia; HP:0011344 - Severe global developmental delay	Dystonia
										HP:0001251 - Ataxia; HP:0001263 - Global developmental delay; HP:0007359 - Focal-onset seizure; HP:0011099 - Spastic hemiparesis	Ataxia_Spasticity
										HP:0001251 - Ataxia; HP:0001272 - Cerebellar atrophy	Ataxia
										HP:0000486 - Strabismus; HP:0000750 - Delayed speech and language development; HP:0001251 - Ataxia; HP:0001252 - Muscular hypotonia; HP:0001263 - Global developmental delay	Ataxia
										HP:0001250 - Seizure; HP:0001251 - Ataxia; HP:0001263 - Global developmental delay	Ataxia
										HP:0000640 - Gaze-evoked nystagmus; HP:0001257 - Spasticity; HP:0002061 - Lower limb spasticity; HP:0002070 - Limb ataxia; HP:0002273 - Tetraparesis; HP:0002497 - Spastic ataxia; HP:0006801 - Hyperactive deep tendon reflexes; HP:0006986 - Upper limb spasticity	Ataxia_Spasticity
										HP:0001260 - Dysarthria; HP:0001263 - Global developmental delay; HP:0002313 - Spastic paraparesis	Spasticity
										HP:0001251 - Ataxia; HP:0002066 - Gait ataxia; HP:0011342 - Mild global developmental delay	Ataxia
										HP:0001258 - Spastic paraplegia; HP:0001385 - Hip dysplasia	Spasticity
										HP:0001257 - Spasticity; HP:0001258 - Spastic paraplegia; HP:0001288 - Gait disturbance; HP:0002061 - Lower limb spasticity; HP:0002191 - Progressive spasticity; HP:0002385 - Paraparesis	Spasticity
										HP:0001284 - Areflexia; HP:0001324 - Muscle weakness; HP:0002650 - Scoliosis; HP:0003394 - Muscle spasm; HP:0010871 - Sensory ataxia	Ataxia
										HP:0001252 - Muscular hypotonia; HP:0001257 - Spasticity; HP:0001508 - Failure to thrive	Spasticity
										HP:0001251 - Ataxia; HP:0001257 - Spasticity; HP:0001258 - Spastic paraplegia; HP:0001288 - Gait disturbance; HP:0002061 - Lower limb spasticity; HP:0002070 - Limb ataxia; HP:0002191 - Progressive spasticity; HP:0002313 - Spastic paraparesis	Ataxia_Spasticity
										HP:0000707 - Abnormality of the nervous system; HP:0001251 - Ataxia; HP:0001271 - Polyneuropathy; HP:0002066 - Gait ataxia; HP:0002070 - Limb ataxia; HP:0002073 - Progressive cerebellar ataxia	Ataxia
										HP:0001251 - Ataxia	Ataxia
										HP:0001258 - Spastic paraplegia	Spasticity
										HP:0001251 - Ataxia; HP:0001251 - Ataxia; HP:0001258 - Spastic paraplegia	Ataxia_Spasticity
										HP:0001258 - Spastic paraplegia	Spasticity
										HP:0001251 - Ataxia; HP:0001272 - Cerebellar atrophy	Ataxia
										HP:0007240 - Progressive gait ataxia	Ataxia
										HP:0000012 - Urinary urgency; HP:0001257 - Spasticity; HP:0001258 - Spastic paraplegia; HP:0002061 - Lower limb spasticity; HP:0006801 - Hyperactive deep tendon reflexes	Spasticity
										HP:0001251 - Ataxia	Ataxia
										HP:0001258 - Spastic paraplegia	Spasticity
										HP:0001332 - Dystonia	Dystonia
										HP:0001251 - Ataxia	Ataxia
										HP:0000707 - Abnormality of the nervous system; HP:0001257 - Spasticity; HP:0001269 - Hemiparesis; HP:0002060 - Abnormal cerebral morphology; HP:0002352 - Leukoencephalopathy; HP:0002415 - Leukodystrophy; HP:0011099 - Spastic hemiparesis	Spasticity
										HP:0001251 - Ataxia; HP:0001271 - Polyneuropathy	Ataxia
										HP:0001260 - Dysarthria; HP:0001288 - Gait disturbance; HP:0002015 - Dysphagia; HP:0002073 - Progressive cerebellar ataxia	Ataxia
										HP:0001260 - Dysarthria; HP:0001285 - Spastic tetraparesis; HP:0001300 - Parkinsonism; HP:0001332 - Dystonia; HP:0002371 - Loss of speech	Dystonia_Spasticity
										HP:0000570 - Abnormal saccadic eye movements; HP:0001251 - Ataxia; HP:0001288 - Gait disturbance; HP:0001337 - Tremor; HP:0001347 - Hyperreflexia; HP:0002066 - Gait ataxia; HP:0100543 - Cognitive impairment	Ataxia
										HP:0000707 - Abnormality of the nervous system; HP:0001324 - Muscle weakness; HP:0003326 - Myalgia; HP:0003394 - Muscle spasm; HP:0010871 - Sensory ataxia; HP:0011804 - Abnormal muscle physiology; HP:0012531 - Pain	Ataxia
										HP:0001251 - Ataxia; HP:0001272 - Cerebellar atrophy; HP:0007256 - Abnormal pyramidal sign	Ataxia
										HP:0000750 - Delayed speech and language development; HP:0001285 - Spastic tetraparesis; HP:0001332 - Dystonia; HP:0002353 - EEG abnormality; HP:0002540 - Inability to walk; HP:0100543 - Cognitive impairment	Dystonia_Spasticity
										HP:0001251 - Ataxia	Ataxia
										HP:0000640 - Gaze-evoked nystagmus; HP:0001257 - Spasticity; HP:0001257 - Spasticity; HP:0002061 - Lower limb spasticity; HP:0002070 - Limb ataxia; HP:0003474 - Sensory impairment; HP:0006801 - Hyperactive deep tendon reflexes; HP:0100543 - Cognitive impairment	Ataxia_Spasticity
										HP:0002131 - Episodic ataxia	Ataxia
										HP:0000044 - Hypogonadotropic hypogonadism; HP:0001251 - Ataxia; HP:0001272 - Cerebellar atrophy	Ataxia
										HP:0000486 - Strabismus; HP:0000750 - Delayed speech and language development; HP:0001251 - Ataxia; HP:0012736 - Profound global developmental delay	Ataxia
										HP:0001332 - Dystonia; HP:0001336 - Myoclonus	Dystonia
										HP:0001251 - Ataxia; HP:0001258 - Spastic paraplegia; HP:0001332 - Dystonia; HP:0001344 - Absent speech; HP:0002266 - Focal clonic seizure	Ataxia_Dystonia_Spasticity
										HP:0000252 - Microcephaly; HP:0000592 - Blue sclerae; HP:0000708 - Behavioral abnormality; HP:0001251 - Ataxia; HP:0001263 - Global developmental delay; HP:0001508 - Failure to thrive; HP:0002079 - Hypoplasia of the corpus callosum; HP:0004322 - Short stature	Ataxia
										HP:0000098 - Tall stature; HP:0000545 - Myopia; HP:0000641 - Dysmetric saccades; HP:0001271 - Polyneuropathy; HP:0002066 - Gait ataxia; HP:0002460 - Distal muscle weakness; HP:0003287 - Abnormality of mitochondrial metabolism; HP:0003474 - Sensory impairment	Ataxia
										HP:0000135 - Hypogonadism; HP:0000486 - Strabismus; HP:0000763 - Sensory neuropathy; HP:0001249 - Intellectual disability; HP:0001251 - Ataxia; HP:0001258 - Spastic paraplegia; HP:0001263 - Global developmental delay; HP:0001288 - Gait disturbance; HP:0002061 - Lower limb spasticity; HP:0002191 - Progressive spasticity; HP:0004322 - Short stature	Ataxia_Spasticity
										HP:0000707 - Abnormality of the nervous system; HP:0001250 - Seizure; HP:0001258 - Spastic paraplegia; HP:0002060 - Abnormal cerebral morphology; HP:0002352 - Leukoencephalopathy	Spasticity
										HP:0001300 - Parkinsonism; HP:0001332 - Dystonia; HP:0002063 - Rigidity; HP:0002067 - Bradykinesia	Dystonia
										HP:0001251 - Ataxia; HP:0001260 - Dysarthria; HP:0001272 - Cerebellar atrophy; HP:0001288 - Gait disturbance; HP:0002066 - Gait ataxia; HP:0002075 - Dysdiadochokinesis	Ataxia
										HP:0001251 - Ataxia	Ataxia
										HP:0000750 - Delayed speech and language development; HP:0001332 - Dystonia; HP:0003287 - Abnormality of mitochondrial metabolism; HP:0012751 - Abnormal basal ganglia MRI signal intensity	Dystonia
										HP:0000707 - Abnormality of the nervous system; HP:0001251 - Ataxia; HP:0001268 - Mental deterioration; HP:0002063 - Rigidity; HP:0002066 - Gait ataxia; HP:0002070 - Limb ataxia; HP:0002073 - Progressive cerebellar ataxia; HP:0002145 - Frontotemporal dementia	Ataxia
										HP:0000012 - Urinary urgency; HP:0000763 - Sensory neuropathy; HP:0001251 - Ataxia; HP:0001257 - Spasticity; HP:0001258 - Spastic paraplegia; HP:0002061 - Lower limb spasticity; HP:0003474 - Sensory impairment; HP:0011167 - Focal tonic seizure	Ataxia_Spasticity
										HP:0000505 - Visual impairment; HP:0001257 - Spasticity; HP:0001271 - Polyneuropathy; HP:0002061 - Lower limb spasticity; HP:0003474 - Sensory impairment; HP:0006801 - Hyperactive deep tendon reflexes	Spasticity
										HP:0001249 - Intellectual disability; HP:0001251 - Ataxia	Ataxia
										HP:0001258 - Spastic paraplegia	Spasticity
										HP:0001258 - Spastic paraplegia	Spasticity
										HP:0000643 - Blepharospasm; HP:0001332 - Dystonia; HP:0001337 - Tremor; HP:0008619 - Bilateral sensorineural hearing impairment	Dystonia
										HP:0000750 - Delayed speech and language development; HP:0000957 - Cafe-au-lait spot; HP:0001251 - Ataxia; HP:0001257 - Spasticity; HP:0001324 - Muscle weakness; HP:0003198 - Myopathy; HP:0003487 - Babinski sign	Ataxia_Spasticity
										HP:0000707 - Abnormality of the nervous system; HP:0001251 - Ataxia; HP:0001272 - Cerebellar atrophy; HP:0001288 - Gait disturbance; HP:0002066 - Gait ataxia; HP:0002070 - Limb ataxia; HP:0002073 - Progressive cerebellar ataxia	Ataxia
										HP:0001249 - Intellectual disability; HP:0001257 - Spasticity; HP:0001258 - Spastic paraplegia; HP:0001288 - Gait disturbance; HP:0002061 - Lower limb spasticity; HP:0002191 - Progressive spasticity; HP:0100543 - Cognitive impairment	Spasticity
										HP:0000708 - Behavioral abnormality; HP:0001249 - Intellectual disability; HP:0001257 - Spasticity; HP:0001258 - Spastic paraplegia; HP:0001288 - Gait disturbance; HP:0002061 - Lower limb spasticity; HP:0002191 - Progressive spasticity; HP:0012759 - Neurodevelopmental abnormality; HP:0100543 - Cognitive impairment	Spasticity
										HP:0001258 - Spastic paraplegia	Spasticity
										HP:0001258 - Spastic paraplegia	Spasticity
										HP:0001258 - Spastic paraplegia	Spasticity
										HP:0001251 - Ataxia; HP:0001272 - Cerebellar atrophy; HP:0010871 - Sensory ataxia	Ataxia
										HP:0001260 - Dysarthria; HP:0001272 - Cerebellar atrophy; HP:0002073 - Progressive cerebellar ataxia; HP:0003390 - Sensory axonal neuropathy	Ataxia
										HP:0001258 - Spastic paraplegia	Spasticity
										HP:0001258 - Spastic paraplegia	Spasticity
										HP:0001332 - Dystonia	Dystonia
										HP:0000486 - Strabismus; HP:0000601 - Hypotelorism; HP:0001257 - Spasticity; HP:0001274 - Agenesis of corpus callosum; HP:0001320 - Cerebellar vermis hypoplasia; HP:0012447 - Abnormal myelination	Spasticity
										HP:0000707 - Abnormality of the nervous system; HP:0001257 - Spasticity; HP:0001288 - Gait disturbance; HP:0002060 - Abnormal cerebral morphology; HP:0002352 - Leukoencephalopathy	Spasticity
										HP:0001271 - Polyneuropathy; HP:0002073 - Progressive cerebellar ataxia	Ataxia
										HP:0004373 - Focal dystonia	Dystonia
										HP:0001258 - Spastic paraplegia	Spasticity
										HP:0001251 - Ataxia; HP:0001260 - Dysarthria; HP:0001271 - Polyneuropathy; HP:0001751 - Vestibular dysfunction	Ataxia
										HP:0001258 - Spastic paraplegia; HP:0001513 - Obesity	Spasticity
										HP:0001258 - Spastic paraplegia; HP:0002354 - Memory impairment	Spasticity
										HP:0000763 - Sensory neuropathy; HP:0001251 - Ataxia; HP:0001265 - Hyporeflexia; HP:0001272 - Cerebellar atrophy; HP:0100502 - Vitamin B12 deficiency	Ataxia
										HP:0001258 - Spastic paraplegia	Spasticity
										HP:0001258 - Spastic paraplegia; HP:0100543 - Cognitive impairment	Spasticity
										HP:0001258 - Spastic paraplegia	Spasticity
										HP:0001258 - Spastic paraplegia	Spasticity
										HP:0000707 - Abnormality of the nervous system; HP:0001251 - Ataxia; HP:0002066 - Gait ataxia; HP:0002070 - Limb ataxia; HP:0002073 - Progressive cerebellar ataxia	Ataxia
										HP:0001258 - Spastic paraplegia	Spasticity
										HP:0001258 - Spastic paraplegia	Spasticity
										HP:0001257 - Spasticity; HP:0001258 - Spastic paraplegia; HP:0002061 - Lower limb spasticity; HP:0003487 - Babinski sign; HP:0006801 - Hyperactive deep tendon reflexes	Spasticity
										HP:0000750 - Delayed speech and language development; HP:0001263 - Global developmental delay; HP:0001332 - Dystonia; HP:0001337 - Tremor; HP:0007308 - Extrapyramidal dyskinesia; HP:0012048 - Oromandibular dystonia	Dystonia
										HP:0000707 - Abnormality of the nervous system; HP:0001251 - Ataxia; HP:0002066 - Gait ataxia; HP:0002070 - Limb ataxia; HP:0002073 - Progressive cerebellar ataxia	Ataxia
										HP:0000012 - Urinary urgency; HP:0001257 - Spasticity; HP:0002061 - Lower limb spasticity; HP:0003474 - Sensory impairment; HP:0006801 - Hyperactive deep tendon reflexes; HP:0006986 - Upper limb spasticity	Spasticity
										HP:0001251 - Ataxia; HP:0001260 - Dysarthria; HP:0001272 - Cerebellar atrophy; HP:0001279 - Syncope; HP:0002015 - Dysphagia	Ataxia
										HP:0001138 - Optic neuropathy; HP:0001258 - Spastic paraplegia; HP:0002076 - Migraine; HP:0002151 - Increased serum lactate; HP:0006846 - Acute encephalopathy; HP:0011675 - Arrhythmia; HP:0040083 - Toe walking	Spasticity
										HP:0001251 - Ataxia; HP:0001260 - Dysarthria; HP:0002136 - Broad-based gait	Ataxia
										HP:0000751 - Personality changes; HP:0001332 - Dystonia; HP:0002072 - Chorea; HP:0002145 - Frontotemporal dementia; HP:0002315 - Headache; HP:0100660 - Dyskinesia	Dystonia
										HP:0001257 - Spasticity; HP:0001258 - Spastic paraplegia; HP:0002061 - Lower limb spasticity; HP:0006801 - Hyperactive deep tendon reflexes; HP:0006986 - Upper limb spasticity	Spasticity
										HP:0001257 - Spasticity; HP:0001258 - Spastic paraplegia; HP:0002061 - Lower limb spasticity; HP:0006801 - Hyperactive deep tendon reflexes; HP:0006986 - Upper limb spasticity	Spasticity
										HP:0001251 - Ataxia	Ataxia
										HP:0000252 - Microcephaly; HP:0000639 - Nystagmus; HP:0001251 - Ataxia; HP:0001263 - Global developmental delay; HP:0001272 - Cerebellar atrophy	Ataxia
										HP:0000707 - Abnormality of the nervous system; HP:0001251 - Ataxia; HP:0002066 - Gait ataxia; HP:0002070 - Limb ataxia; HP:0002073 - Progressive cerebellar ataxia	Ataxia
										HP:0000571 - Hypometric saccades; HP:0001258 - Spastic paraplegia; HP:0002061 - Lower limb spasticity; HP:0002395 - Lower limb hyperreflexia; HP:0003487 - Babinski sign; HP:0007020 - Progressive spastic paraplegia	Spasticity
										HP:0000640 - Gaze-evoked nystagmus; HP:0000641 - Dysmetric saccades; HP:0001257 - Spasticity; HP:0002061 - Lower limb spasticity; HP:0002066 - Gait ataxia; HP:0002415 - Leukodystrophy; HP:0006801 - Hyperactive deep tendon reflexes	Ataxia_Spasticity
										HP:0000297 - Facial hypotonia; HP:0000486 - Strabismus; HP:0000488 - Retinopathy; HP:0000545 - Myopia; HP:0001321 - Cerebellar hypoplasia; HP:0002015 - Dysphagia; HP:0002061 - Lower limb spasticity; HP:0002370 - Poor coordination; HP:0003487 - Babinski sign; HP:0010532 - Paroxysmal vertigo	Spasticity
										HP:0001258 - Spastic paraplegia	Spasticity
										HP:0000657 - Oculomotor apraxia; HP:0001251 - Ataxia	Ataxia
										HP:0001258 - Spastic paraplegia	Spasticity
										HP:0000256 - Macrocephaly; HP:0000545 - Myopia; HP:0001251 - Ataxia; HP:0001252 - Muscular hypotonia; HP:0001263 - Global developmental delay; HP:0001337 - Tremor; HP:0001357 - Plagiocephaly; HP:0001520 - Large for gestational age	Ataxia
										HP:0001251 - Ataxia	Ataxia
										HP:0001251 - Ataxia	Ataxia
										HP:0001251 - Ataxia	Ataxia
										HP:0002191 - Progressive spasticity; HP:0007039 - Symmetric lesions of the basal ganglia; HP:0007153 - Progressive extrapyramidal movement disorder; HP:0012707 - Elevated brain lactate level by MRS; HP:0040081 - Abnormal circulating creatine kinase concentration; HP:0045040 - Abnormal lactate dehydrogenase level	Spasticity
										HP:0000486 - Strabismus; HP:0000786 - Primary amenorrhea; HP:0000939 - Osteoporosis; HP:0001251 - Ataxia; HP:0001263 - Global developmental delay; HP:0001321 - Cerebellar hypoplasia; HP:0011402 - Demyelinating sensory neuropathy	Ataxia
										HP:0001258 - Spastic paraplegia	Spasticity
										HP:0000403 - Recurrent otitis media; HP:0001250 - Seizure; HP:0001954 - Recurrent fever; HP:0002131 - Episodic ataxia; HP:0002254 - Intermittent diarrhea; HP:0032148 - Episodic pain	Ataxia
										HP:0000717 - Autism; HP:0001251 - Ataxia; HP:0001252 - Muscular hypotonia; HP:0011342 - Mild global developmental delay; HP:0011349 - Abducens palsy	Ataxia
										HP:0001332 - Dystonia	Dystonia
										HP:0001251 - Ataxia; HP:0001271 - Polyneuropathy	Ataxia
										HP:0001251 - Ataxia; HP:0002194 - Delayed gross motor development	Ataxia
										HP:0002131 - Episodic ataxia; HP:0003326 - Myalgia	Ataxia
										HP:0000473 - Torticollis; HP:0001250 - Seizure; HP:0002017 - Nausea and vomiting; HP:0002076 - Migraine	Dystonia
										HP:0000252 - Microcephaly; HP:0000506 - Telecanthus; HP:0001251 - Ataxia; HP:0001263 - Global developmental delay; HP:0003196 - Short nose	Ataxia
										HP:0002131 - Episodic ataxia	Ataxia
										HP:0001257 - Spasticity; HP:0001258 - Spastic paraplegia; HP:0001288 - Gait disturbance; HP:0002061 - Lower limb spasticity; HP:0002191 - Progressive spasticity	Spasticity
										HP:0001258 - Spastic paraplegia; HP:0011097 - Epileptic spasm	Spasticity
										HP:0000570 - Abnormal saccadic eye movements; HP:0001251 - Ataxia; HP:0001260 - Dysarthria; HP:0001288 - Gait disturbance; HP:0002066 - Gait ataxia; HP:0002494 - Abnormal rapid eye movement sleep; HP:0002495 - Impaired vibratory sensation; HP:0002600 - Hyporeflexia of lower limbs	Ataxia
										HP:0001251 - Ataxia	Ataxia
										HP:0000648 - Optic atrophy; HP:0000709 - Psychosis; HP:0001251 - Ataxia; HP:0001272 - Cerebellar atrophy; HP:0010545 - Downbeat nystagmus; HP:0100543 - Cognitive impairment	Ataxia
										HP:0001332 - Dystonia; HP:0100543 - Cognitive impairment	Dystonia
										HP:0001260 - Dysarthria; HP:0001272 - Cerebellar atrophy; HP:0001337 - Tremor; HP:0002015 - Dysphagia; HP:0002073 - Progressive cerebellar ataxia	Ataxia
										HP:0001251 - Ataxia; HP:0001332 - Dystonia; HP:0001337 - Tremor	Ataxia_Dystonia
										HP:0000012 - Urinary urgency; HP:0001251 - Ataxia; HP:0001272 - Cerebellar atrophy; HP:0002070 - Limb ataxia; HP:0010532 - Paroxysmal vertigo	Ataxia
										HP:0001258 - Spastic paraplegia	Spasticity
										HP:0001300 - Parkinsonism; HP:0001332 - Dystonia; HP:0001347 - Hyperreflexia; HP:0002310 - Orofacial dyskinesia; HP:0100660 - Dyskinesia	Dystonia
										HP:0001251 - Ataxia; HP:0001272 - Cerebellar atrophy; HP:0001288 - Gait disturbance; HP:0003390 - Sensory axonal neuropathy; HP:0007010 - Poor fine motor coordination	Ataxia
										HP:0001251 - Ataxia; HP:0001260 - Dysarthria; HP:0001272 - Cerebellar atrophy; HP:0001288 - Gait disturbance	Ataxia
										HP:0001258 - Spastic paraplegia; HP:0002131 - Episodic ataxia	Ataxia_Spasticity
										HP:0000012 - Urinary urgency; HP:0001257 - Spasticity; HP:0001258 - Spastic paraplegia; HP:0001271 - Polyneuropathy; HP:0002061 - Lower limb spasticity; HP:0006801 - Hyperactive deep tendon reflexes	Spasticity
										HP:0001251 - Ataxia	Ataxia
										HP:0001251 - Ataxia	Ataxia
										HP:0001258 - Spastic paraplegia	Spasticity
										HP:0000054 - Micropenis; HP:0000486 - Strabismus; HP:0001251 - Ataxia; HP:0001263 - Global developmental delay; HP:0002085 - Occipital encephalocele; HP:0002144 - Tethered cord; HP:0002436 - Occipital meningocele	Ataxia
										HP:0001257 - Spasticity; HP:0002180 - Neurodegeneration; HP:0002376 - Developmental regression; HP:0002415 - Leukodystrophy; HP:0031826 - Abnormal reflex	Spasticity
										HP:0001251 - Ataxia; HP:0001263 - Global developmental delay; HP:0002719 - Recurrent infections	Ataxia
										HP:0001332 - Dystonia	Dystonia
										HP:0001260 - Dysarthria; HP:0001300 - Parkinsonism; HP:0001332 - Dystonia; HP:0002322 - Resting tremor	Dystonia
										HP:0001251 - Ataxia	Ataxia
										HP:0000707 - Abnormality of the nervous system; HP:0001251 - Ataxia; HP:0002066 - Gait ataxia; HP:0002070 - Limb ataxia; HP:0002073 - Progressive cerebellar ataxia	Ataxia
										HP:0000012 - Urinary urgency; HP:0001251 - Ataxia; HP:0001257 - Spasticity; HP:0001260 - Dysarthria; HP:0001271 - Polyneuropathy; HP:0001272 - Cerebellar atrophy; HP:0001347 - Hyperreflexia	Ataxia_Spasticity
										HP:0001251 - Ataxia	Ataxia
										HP:0001251 - Ataxia; HP:0001272 - Cerebellar atrophy; HP:0025356 - Psychomotor retardation	Ataxia
										HP:0001258 - Spastic paraplegia	Spasticity
										HP:0000708 - Behavioral abnormality; HP:0001249 - Intellectual disability; HP:0001251 - Ataxia; HP:0001252 - Muscular hypotonia; HP:0001260 - Dysarthria; HP:0001284 - Areflexia; HP:0007108 - Demyelinating peripheral neuropathy; HP:0025356 - Psychomotor retardation	Ataxia
										HP:0000012 - Urinary urgency; HP:0000020 - Urinary incontinence; HP:0000496 - Abnormality of eye movement; HP:0000640 - Gaze-evoked nystagmus; HP:0001257 - Spasticity; HP:0002066 - Gait ataxia; HP:0002495 - Impaired vibratory sensation; HP:0007199 - Progressive spastic paraparesis	Ataxia_Spasticity
										HP:0001258 - Spastic paraplegia	Spasticity
										HP:0001257 - Spasticity; HP:0001258 - Spastic paraplegia; HP:0001513 - Obesity	Spasticity
										HP:0001257 - Spasticity; HP:0010551 - Paraplegia/paraparesis	Spasticity
										HP:0000016 - Urinary retention; HP:0001258 - Spastic paraplegia; HP:0001285 - Spastic tetraparesis; HP:0001348 - Brisk reflexes; HP:0002064 - Spastic gait; HP:0002493 - Upper motor neuron dysfunction	Spasticity
										HP:0001332 - Dystonia	Dystonia
										HP:0001251 - Ataxia; HP:0001271 - Polyneuropathy; HP:0001336 - Myoclonus; HP:0100543 - Cognitive impairment	Ataxia
										HP:0000570 - Abnormal saccadic eye movements; HP:0001251 - Ataxia; HP:0001288 - Gait disturbance; HP:0002066 - Gait ataxia; HP:0002131 - Episodic ataxia; HP:0002495 - Impaired vibratory sensation	Ataxia
										HP:0001251 - Ataxia; HP:0008209 - Premature ovarian insufficiency	Ataxia
										HP:0000570 - Abnormal saccadic eye movements; HP:0000734 - Disinhibition; HP:0001251 - Ataxia; HP:0001260 - Dysarthria; HP:0001288 - Gait disturbance; HP:0002066 - Gait ataxia; HP:0002145 - Frontotemporal dementia	Ataxia
										HP:0001257 - Spasticity	Spasticity
										HP:0001257 - Spasticity	Spasticity
										HP:0001258 - Spastic paraplegia	Spasticity
										HP:0001251 - Ataxia; HP:0031785 - Abnormal eyelid movement	Ataxia
										HP:0001332 - Dystonia	Dystonia
										HP:0001258 - Spastic paraplegia	Spasticity
										HP:0001258 - Spastic paraplegia	Spasticity
										HP:0001251 - Ataxia; HP:0001272 - Cerebellar atrophy	Ataxia
										HP:0001332 - Dystonia; HP:0100660 - Dyskinesia	Dystonia
										HP:0001251 - Ataxia; HP:0001288 - Gait disturbance; HP:0001336 - Myoclonus; HP:0002059 - Cerebral atrophy; HP:0002066 - Gait ataxia	Ataxia
										HP:0000012 - Urinary urgency; HP:0001251 - Ataxia; HP:0001272 - Cerebellar atrophy; HP:0001288 - Gait disturbance; HP:0002066 - Gait ataxia; HP:0002067 - Bradykinesia; HP:0002494 - Abnormal rapid eye movement sleep	Ataxia
										HP:0001257 - Spasticity; HP:0001300 - Parkinsonism; HP:0002061 - Lower limb spasticity; HP:0006801 - Hyperactive deep tendon reflexes; HP:0100661 - Trigeminal neuralgia	Spasticity
										HP:0000640 - Gaze-evoked nystagmus; HP:0000641 - Dysmetric saccades; HP:0001256 - Intellectual disability, mild; HP:0001257 - Spasticity; HP:0001271 - Polyneuropathy; HP:0002061 - Lower limb spasticity; HP:0003474 - Sensory impairment; HP:0009830 - Peripheral neuropathy; HP:0100543 - Cognitive impairment	Spasticity
										HP:0001251 - Ataxia; HP:0001272 - Cerebellar atrophy	Ataxia
										HP:0001251 - Ataxia; HP:0001272 - Cerebellar atrophy	Ataxia
										HP:0001251 - Ataxia	Ataxia
										HP:0000219 - Thin upper lip vermilion; HP:0000232 - Everted lower lip vermilion; HP:0000717 - Autism; HP:0001263 - Global developmental delay; HP:0002061 - Lower limb spasticity; HP:0004326 - Cachexia; HP:0006261 - Abnormal phalangeal joint morphology of the hand	Spasticity
										HP:0000648 - Optic atrophy; HP:0001251 - Ataxia; HP:0001256 - Intellectual disability, mild; HP:0001271 - Polyneuropathy; HP:0001288 - Gait disturbance; HP:0002066 - Gait ataxia; HP:0002352 - Leukoencephalopathy; HP:0002385 - Paraparesis; HP:0002497 - Spastic ataxia; HP:0100543 - Cognitive impairment	Ataxia_Spasticity
										HP:0001332 - Dystonia	Dystonia
										HP:0000726 - Dementia; HP:0001250 - Seizure; HP:0001251 - Ataxia; HP:0001260 - Dysarthria; HP:0001288 - Gait disturbance; HP:0002352 - Leukoencephalopathy	Ataxia
										HP:0000012 - Urinary urgency; HP:0001257 - Spasticity; HP:0001258 - Spastic paraplegia; HP:0002061 - Lower limb spasticity; HP:0006801 - Hyperactive deep tendon reflexes; HP:0006986 - Upper limb spasticity	Spasticity
										HP:0001250 - Seizure; HP:0001263 - Global developmental delay; HP:0001285 - Spastic tetraparesis; HP:0002487 - Hyperkinetic movements; HP:0007105 - Infantile encephalopathy	Spasticity
										HP:0001257 - Spasticity; HP:0001258 - Spastic paraplegia; HP:0001288 - Gait disturbance; HP:0001300 - Parkinsonism; HP:0002061 - Lower limb spasticity; HP:0002191 - Progressive spasticity; HP:0007076 - Extrapyramidal muscular rigidity	Spasticity
										HP:0001251 - Ataxia	Ataxia
										HP:0000707 - Abnormality of the nervous system; HP:0001251 - Ataxia; HP:0002066 - Gait ataxia; HP:0002070 - Limb ataxia; HP:0002073 - Progressive cerebellar ataxia; HP:0003434 - Sensory ataxic neuropathy	Ataxia
										HP:0000707 - Abnormality of the nervous system; HP:0000763 - Sensory neuropathy; HP:0001300 - Parkinsonism; HP:0001332 - Dystonia; HP:0001347 - Hyperreflexia; HP:0007076 - Extrapyramidal muscular rigidity; HP:0010830 - Impaired tactile sensation	Dystonia
										HP:0001251 - Ataxia; HP:0001260 - Dysarthria; HP:0001272 - Cerebellar atrophy; HP:0001288 - Gait disturbance	Ataxia
										HP:0001251 - Ataxia; HP:0001260 - Dysarthria; HP:0001288 - Gait disturbance; HP:0002381 - Aphasia	Ataxia
										HP:0001251 - Ataxia; HP:0002136 - Broad-based gait; HP:0002497 - Spastic ataxia; HP:0008969 - Leg muscle stiffness	Ataxia_Spasticity
										HP:0001258 - Spastic paraplegia	Spasticity
										HP:0000713 - Agitation; HP:0001290 - Generalized hypotonia; HP:0001332 - Dystonia; HP:0001954 - Recurrent fever; HP:0005949 - Apneic episodes in infancy; HP:0007728 - Congenital miosis	Dystonia
										HP:0001251 - Ataxia; HP:0001336 - Myoclonus; HP:0001337 - Tremor	Ataxia
										HP:0001257 - Spasticity; HP:0001258 - Spastic paraplegia; HP:0001260 - Dysarthria; HP:0001285 - Spastic tetraparesis; HP:0001288 - Gait disturbance; HP:0002061 - Lower limb spasticity; HP:0002191 - Progressive spasticity; HP:0012759 - Neurodevelopmental abnormality	Spasticity
										HP:0001250 - Seizure; HP:0001251 - Ataxia; HP:0001288 - Gait disturbance; HP:0031987 - Diminished ability to concentrate	Ataxia
										HP:0000707 - Abnormality of the nervous system; HP:0000708 - Behavioral abnormality; HP:0001251 - Ataxia; HP:0002060 - Abnormal cerebral morphology; HP:0002066 - Gait ataxia; HP:0002273 - Tetraparesis; HP:0002352 - Leukoencephalopathy	Ataxia
										HP:0001251 - Ataxia; HP:0001260 - Dysarthria; HP:0001288 - Gait disturbance; HP:0002059 - Cerebral atrophy; HP:0002061 - Lower limb spasticity; HP:0002066 - Gait ataxia; HP:0002200 - Pseudobulbar signs; HP:0002313 - Spastic paraparesis; HP:0002497 - Spastic ataxia; HP:0007263 - Spinocerebellar atrophy; HP:0100543 - Cognitive impairment	Ataxia_Spasticity
										HP:0000639 - Nystagmus; HP:0001251 - Ataxia; HP:0001260 - Dysarthria; HP:0001272 - Cerebellar atrophy	Ataxia
										HP:0001251 - Ataxia	Ataxia
										HP:0001251 - Ataxia; HP:0001257 - Spasticity; HP:0001258 - Spastic paraplegia; HP:0002061 - Lower limb spasticity; HP:0002066 - Gait ataxia; HP:0002070 - Limb ataxia; HP:0006986 - Upper limb spasticity	Ataxia_Spasticity
										HP:0001250 - Seizure; HP:0001251 - Ataxia; HP:0001263 - Global developmental delay; HP:0001332 - Dystonia	Ataxia_Dystonia
										HP:0001258 - Spastic paraplegia	Spasticity
										HP:0001251 - Ataxia; HP:0002186 - Apraxia	Ataxia
										HP:0001257 - Spasticity; HP:0001258 - Spastic paraplegia; HP:0002061 - Lower limb spasticity; HP:0002064 - Spastic gait; HP:0002495 - Impaired vibratory sensation; HP:0003487 - Babinski sign; HP:0007199 - Progressive spastic paraparesis	Spasticity
										HP:0001257 - Spasticity; HP:0001258 - Spastic paraplegia; HP:0002061 - Lower limb spasticity; HP:0003487 - Babinski sign; HP:0006801 - Hyperactive deep tendon reflexes	Spasticity
										HP:0000303 - Mandibular prognathia; HP:0001249 - Intellectual disability; HP:0001250 - Seizure; HP:0001263 - Global developmental delay; HP:0001270 - Motor delay; HP:0002066 - Gait ataxia; HP:0002474 - Expressive language delay; HP:0004482 - Relative macrocephaly; HP:0009185 - Contracture of the proximal interphalangeal joint of the 5th finger	Ataxia
										HP:0000707 - Abnormality of the nervous system; HP:0001251 - Ataxia; HP:0002060 - Abnormal cerebral morphology; HP:0002073 - Progressive cerebellar ataxia; HP:0002352 - Leukoencephalopathy; HP:0002415 - Leukodystrophy	Ataxia
										HP:0000651 - Diplopia; HP:0000666 - Horizontal nystagmus; HP:0000707 - Abnormality of the nervous system; HP:0001251 - Ataxia; HP:0001272 - Cerebellar atrophy; HP:0002066 - Gait ataxia; HP:0002070 - Limb ataxia; HP:0002073 - Progressive cerebellar ataxia; HP:0003474 - Sensory impairment	Ataxia
										HP:0001251 - Ataxia	Ataxia
										HP:0001251 - Ataxia	Ataxia
										HP:0001264 - Spastic diplegia	Spasticity
										HP:0000020 - Urinary incontinence; HP:0000763 - Sensory neuropathy; HP:0001258 - Spastic paraplegia; HP:0002607 - Bowel incontinence	Spasticity
										HP:0000518 - Cataract; HP:0000597 - Ophthalmoparesis; HP:0001257 - Spasticity; HP:0001337 - Tremor	Spasticity
										HP:0001258 - Spastic paraplegia; HP:0002064 - Spastic gait; HP:0002395 - Lower limb hyperreflexia; HP:0002493 - Upper motor neuron dysfunction; HP:0003487 - Babinski sign; HP:0007020 - Progressive spastic paraplegia	Spasticity
										HP:0001251 - Ataxia	Ataxia
										HP:0001258 - Spastic paraplegia	Spasticity
										HP:0000707 - Abnormality of the nervous system; HP:0001251 - Ataxia; HP:0002066 - Gait ataxia; HP:0002070 - Limb ataxia; HP:0002073 - Progressive cerebellar ataxia; HP:0002075 - Dysdiadochokinesis; HP:0010545 - Downbeat nystagmus	Ataxia
										HP:0001251 - Ataxia; HP:0001336 - Myoclonus; HP:0002136 - Broad-based gait; HP:0002359 - Frequent falls	Ataxia
										HP:0001251 - Ataxia	Ataxia
										HP:0001258 - Spastic paraplegia	Spasticity
										HP:0000707 - Abnormality of the nervous system; HP:0001251 - Ataxia; HP:0002066 - Gait ataxia; HP:0002070 - Limb ataxia; HP:0002073 - Progressive cerebellar ataxia; HP:0006855 - Cerebellar vermis atrophy	Ataxia
										HP:0000707 - Abnormality of the nervous system; HP:0001251 - Ataxia; HP:0002066 - Gait ataxia; HP:0002070 - Limb ataxia; HP:0002073 - Progressive cerebellar ataxia	Ataxia
										HP:0001251 - Ataxia	Ataxia
										HP:0001251 - Ataxia	Ataxia
										HP:0000718 - Aggressive behavior; HP:0001249 - Intellectual disability; HP:0001250 - Seizure; HP:0001251 - Ataxia; HP:0001263 - Global developmental delay; HP:0001337 - Tremor; HP:0002133 - Status epilepticus; HP:0004755 - Supraventricular tachycardia; HP:0200134 - Epileptic encephalopathy	Ataxia
										HP:0001251 - Ataxia; HP:0001256 - Intellectual disability, mild; HP:0001272 - Cerebellar atrophy; HP:0002352 - Leukoencephalopathy; HP:0025356 - Psychomotor retardation	Ataxia
										HP:0001258 - Spastic paraplegia	Spasticity
										HP:0001285 - Spastic tetraparesis; HP:0025356 - Psychomotor retardation	Spasticity
										HP:0001251 - Ataxia; HP:0001337 - Tremor	Ataxia
										HP:0000252 - Microcephaly; HP:0000750 - Delayed speech and language development; HP:0001250 - Seizure; HP:0001257 - Spasticity; HP:0001263 - Global developmental delay; HP:0001342 - Cerebral hemorrhage; HP:0100021 - Cerebral palsy	Spasticity
										HP:0001251 - Ataxia; HP:0001300 - Parkinsonism	Ataxia
										HP:0000666 - Horizontal nystagmus; HP:0001251 - Ataxia; HP:0001272 - Cerebellar atrophy; HP:0002073 - Progressive cerebellar ataxia	Ataxia
										HP:0001257 - Spasticity; HP:0001258 - Spastic paraplegia; HP:0002061 - Lower limb spasticity; HP:0003487 - Babinski sign; HP:0006801 - Hyperactive deep tendon reflexes	Spasticity
										HP:0001251 - Ataxia	Ataxia
										HP:0002066 - Gait ataxia; HP:0002167 - Neurological speech impairment	Ataxia
										HP:0000496 - Abnormality of eye movement; HP:0001251 - Ataxia; HP:0001260 - Dysarthria; HP:0001271 - Polyneuropathy	Ataxia
										HP:0000020 - Urinary incontinence; HP:0000338 - Hypomimic face; HP:0000473 - Torticollis; HP:0000496 - Abnormality of eye movement; HP:0000544 - External ophthalmoplegia; HP:0001251 - Ataxia; HP:0001260 - Dysarthria; HP:0001271 - Polyneuropathy	Ataxia_Dystonia
										HP:0001332 - Dystonia	Dystonia
										HP:0001258 - Spastic paraplegia	Spasticity
										HP:0000473 - Torticollis; HP:0000666 - Horizontal nystagmus; HP:0001252 - Muscular hypotonia; HP:0001263 - Global developmental delay; HP:0001298 - Encephalopathy; HP:0001332 - Dystonia; HP:0001336 - Myoclonus; HP:0001357 - Plagiocephaly; HP:0002370 - Poor coordination; HP:0012469 - Infantile spasms	Dystonia
										HP:0001251 - Ataxia; HP:0001328 - Specific learning disability; HP:0001332 - Dystonia; HP:0008631 - Ureteral dysgenesis; HP:0012787 - Recurrent pyelonephritis	Ataxia_Dystonia
										HP:0000252 - Microcephaly; HP:0000729 - Autistic behavior; HP:0001182 - Tapered finger; HP:0001249 - Intellectual disability; HP:0001250 - Seizure; HP:0001251 - Ataxia; HP:0001252 - Muscular hypotonia; HP:0001263 - Global developmental delay; HP:0001270 - Motor delay; HP:0001298 - Encephalopathy; HP:0001344 - Absent speech; HP:0003763 - Bruxism; HP:0011344 - Severe global developmental delay	Ataxia
										HP:0001251 - Ataxia	Ataxia
										HP:0001251 - Ataxia	Ataxia
										HP:0000570 - Abnormal saccadic eye movements; HP:0001300 - Parkinsonism; HP:0001332 - Dystonia; HP:0002145 - Frontotemporal dementia; HP:0002186 - Apraxia	Dystonia
										HP:0001251 - Ataxia	Ataxia
										HP:0001257 - Spasticity; HP:0002380 - Fasciculations; HP:0003202 - Skeletal muscle atrophy; HP:0003693 - Distal amyotrophy; HP:0007126 - Proximal amyotrophy; HP:0007354 - Amyotrophic lateral sclerosis; HP:0040173 - Abnormality of the tongue muscle	Spasticity
										HP:0000012 - Urinary urgency; HP:0000508 - Ptosis; HP:0001257 - Spasticity; HP:0001258 - Spastic paraplegia; HP:0002061 - Lower limb spasticity	Spasticity
										HP:0000348 - High forehead; HP:0000463 - Anteverted nares; HP:0000664 - Synophrys; HP:0000708 - Behavioral abnormality; HP:0000750 - Delayed speech and language development; HP:0001249 - Intellectual disability; HP:0001251 - Ataxia; HP:0001263 - Global developmental delay; HP:0001601 - Laryngomalacia; HP:0002360 - Sleep disturbance; HP:0007328 - Impaired pain sensation; HP:0100716 - Self-injuriou…	Ataxia
										HP:0001332 - Dystonia	Dystonia
										HP:0001250 - Seizure; HP:0001256 - Intellectual disability, mild; HP:0002131 - Episodic ataxia; HP:0002169 - Clonus	Ataxia
										HP:0001258 - Spastic paraplegia; HP:0002415 - Leukodystrophy	Spasticity
										HP:0001251 - Ataxia	Ataxia
										HP:0001257 - Spasticity; HP:0001285 - Spastic tetraparesis; HP:0001348 - Brisk reflexes; HP:0002464 - Spastic dysarthria; HP:0003487 - Babinski sign; HP:0008003 - Jerky ocular pursuit movements	Spasticity
										HP:0000012 - Urinary urgency; HP:0000821 - Hypothyroidism; HP:0001257 - Spasticity; HP:0001258 - Spastic paraplegia; HP:0002061 - Lower limb spasticity; HP:0003474 - Sensory impairment	Spasticity
										HP:0001251 - Ataxia; HP:0001258 - Spastic paraplegia	Ataxia_Spasticity
										HP:0000252 - Microcephaly; HP:0001263 - Global developmental delay; HP:0001332 - Dystonia; HP:0002136 - Broad-based gait	Dystonia
										HP:0001258 - Spastic paraplegia; HP:0003390 - Sensory axonal neuropathy	Spasticity
										HP:0001257 - Spasticity; HP:0001258 - Spastic paraplegia; HP:0002061 - Lower limb spasticity; HP:0003487 - Babinski sign; HP:0006801 - Hyperactive deep tendon reflexes	Spasticity
										HP:0001251 - Ataxia; HP:0001257 - Spasticity; HP:0002518 - Abnormality of the periventricular white matter; HP:0100543 - Cognitive impairment	Ataxia_Spasticity
										HP:0001251 - Ataxia; HP:0001272 - Cerebellar atrophy; HP:0100543 - Cognitive impairment	Ataxia
										HP:0000252 - Microcephaly; HP:0000750 - Delayed speech and language development; HP:0001249 - Intellectual disability; HP:0001250 - Seizure; HP:0001252 - Muscular hypotonia; HP:0001257 - Spasticity; HP:0001263 - Global developmental delay; HP:0001643 - Patent ductus arteriosus; HP:0003307 - Hyperlordosis; HP:0100543 - Cognitive impairment	Spasticity
										HP:0001251 - Ataxia; HP:0001285 - Spastic tetraparesis; HP:0001348 - Brisk reflexes; HP:0002070 - Limb ataxia; HP:0003487 - Babinski sign	Ataxia_Spasticity	CD99L2 case
										HP:0001251 - Ataxia; HP:0001252 - Muscular hypotonia; HP:0001270 - Motor delay	Ataxia
										HP:0001265 - Hyporeflexia; HP:0001270 - Motor delay; HP:0001332 - Dystonia; HP:0001385 - Hip dysplasia; HP:0100660 - Dyskinesia	Dystonia
										HP:0000707 - Abnormality of the nervous system; HP:0000708 - Behavioral abnormality; HP:0001249 - Intellectual disability; HP:0001258 - Spastic paraplegia; HP:0002060 - Abnormal cerebral morphology; HP:0011343 - Moderate global developmental delay; HP:0012759 - Neurodevelopmental abnormality	Spasticity
										HP:0000707 - Abnormality of the nervous system; HP:0001251 - Ataxia; HP:0001272 - Cerebellar atrophy; HP:0002066 - Gait ataxia; HP:0002070 - Limb ataxia; HP:0002073 - Progressive cerebellar ataxia; HP:0002191 - Progressive spasticity; HP:0002395 - Lower limb hyperreflexia; HP:0010871 - Sensory ataxia	Ataxia_Spasticity
										HP:0001251 - Ataxia; HP:0001257 - Spasticity; HP:0001332 - Dystonia; HP:0001347 - Hyperreflexia; HP:0002015 - Dysphagia; HP:0002186 - Apraxia; HP:0002300 - Mutism; HP:0003487 - Babinski sign	Ataxia_Dystonia_Spasticity
										HP:0001258 - Spastic paraplegia; HP:0001271 - Polyneuropathy	Spasticity
										HP:0001258 - Spastic paraplegia	Spasticity
										HP:0001257 - Spasticity; HP:0001258 - Spastic paraplegia; HP:0002061 - Lower limb spasticity; HP:0002066 - Gait ataxia; HP:0003487 - Babinski sign; HP:0006801 - Hyperactive deep tendon reflexes	Ataxia_Spasticity
										HP:0000012 - Urinary urgency; HP:0001257 - Spasticity; HP:0001258 - Spastic paraplegia; HP:0002061 - Lower limb spasticity; HP:0002066 - Gait ataxia; HP:0006801 - Hyperactive deep tendon reflexes; HP:0006986 - Upper limb spasticity	Ataxia_Spasticity
										HP:0001251 - Ataxia; HP:0001272 - Cerebellar atrophy; HP:0002075 - Dysdiadochokinesis; HP:0002136 - Broad-based gait; HP:0003438 - Absent Achilles reflex; HP:0007010 - Poor fine motor coordination; HP:0011808 - Decreased patellar reflex	Ataxia
										HP:0002313 - Spastic paraparesis	Spasticity
										HP:0001251 - Ataxia; HP:0001256 - Intellectual disability, mild; HP:0001260 - Dysarthria; HP:0002415 - Leukodystrophy	Ataxia
										HP:0002131 - Episodic ataxia; HP:0003394 - Muscle spasm; HP:0003401 - Paresthesia; HP:0003474 - Sensory impairment; HP:0010532 - Paroxysmal vertigo	Ataxia
										HP:0000657 - Oculomotor apraxia; HP:0001249 - Intellectual disability; HP:0001251 - Ataxia; HP:0001252 - Muscular hypotonia; HP:0001263 - Global developmental delay; HP:0001762 - Talipes equinovarus; HP:0100543 - Cognitive impairment	Ataxia
										HP:0001258 - Spastic paraplegia	Spasticity
										HP:0000716 - Depressivity; HP:0001163 - Abnormality of the metacarpal bones; HP:0001251 - Ataxia; HP:0001832 - Abnormal metatarsal morphology; HP:0002352 - Leukoencephalopathy; HP:0100543 - Cognitive impairment	Ataxia
										HP:0000570 - Abnormal saccadic eye movements; HP:0001251 - Ataxia; HP:0001257 - Spasticity; HP:0001272 - Cerebellar atrophy; HP:0001288 - Gait disturbance; HP:0002495 - Impaired vibratory sensation	Ataxia_Spasticity
										HP:0000570 - Abnormal saccadic eye movements; HP:0001251 - Ataxia; HP:0001257 - Spasticity; HP:0001260 - Dysarthria; HP:0001288 - Gait disturbance; HP:0002015 - Dysphagia	Ataxia_Spasticity
										HP:0001251 - Ataxia; HP:0001257 - Spasticity; HP:0001260 - Dysarthria	Ataxia_Spasticity
										HP:0000012 - Urinary urgency; HP:0000496 - Abnormality of eye movement; HP:0000651 - Diplopia; HP:0001251 - Ataxia; HP:0001260 - Dysarthria; HP:0001271 - Polyneuropathy; HP:0001369 - Arthritis; HP:0002015 - Dysphagia; HP:0002240 - Hepatomegaly; HP:0005978 - Type II diabetes mellitus; HP:0012452 - Restless legs; HP:0100502 - Vitamin B12 deficiency; HP:0100507 - Reduced blood folate concentration	Ataxia
										HP:0000707 - Abnormality of the nervous system; HP:0001268 - Mental deterioration; HP:0001288 - Gait disturbance; HP:0002066 - Gait ataxia; HP:0002071 - Abnormality of extrapyramidal motor function; HP:0002145 - Frontotemporal dementia; HP:0002186 - Apraxia; HP:0002381 - Aphasia	Ataxia
										HP:0001257 - Spasticity; HP:0001258 - Spastic paraplegia; HP:0001288 - Gait disturbance; HP:0002061 - Lower limb spasticity; HP:0002191 - Progressive spasticity	Spasticity
										HP:0001251 - Ataxia; HP:0001288 - Gait disturbance; HP:0002167 - Neurological speech impairment; HP:0002311 - Incoordination	Ataxia
										HP:0001332 - Dystonia	Dystonia
										HP:0001251 - Ataxia; HP:0001288 - Gait disturbance; HP:0001332 - Dystonia; HP:0001337 - Tremor; HP:0002322 - Resting tremor	Ataxia_Dystonia
										HP:0001258 - Spastic paraplegia; HP:0001761 - Pes cavus; HP:0002313 - Spastic paraparesis; HP:0002395 - Lower limb hyperreflexia; HP:0008944 - Distal lower limb amyotrophy	Spasticity
										HP:0001257 - Spasticity; HP:0001260 - Dysarthria; HP:0002380 - Fasciculations; HP:0003202 - Skeletal muscle atrophy; HP:0007354 - Amyotrophic lateral sclerosis	Spasticity
										HP:0001251 - Ataxia; HP:0001337 - Tremor	Ataxia
										HP:0000939 - Osteoporosis; HP:0001332 - Dystonia; HP:0002313 - Spastic paraparesis	Dystonia_Spasticity
										HP:0001251 - Ataxia; HP:0007327 - Mixed demyelinating and axonal polyneuropathy	Ataxia
										HP:0000012 - Urinary urgency; HP:0001251 - Ataxia; HP:0001272 - Cerebellar atrophy; HP:0002167 - Neurological speech impairment; HP:0008652 - Autonomic erectile dysfunction	Ataxia
										HP:0001251 - Ataxia; HP:0001265 - Hyporeflexia; HP:0002283 - Global brain atrophy	Ataxia
										HP:0001260 - Dysarthria; HP:0001268 - Mental deterioration; HP:0001288 - Gait disturbance; HP:0002073 - Progressive cerebellar ataxia; HP:0002135 - Basal ganglia calcification; HP:0002461 - Dense calcifications in the cerebellar dentate nucleus; HP:0004302 - Functional motor deficit; HP:0012691 - Focal T2 hypointense thalamic lesion	Ataxia
										HP:0001258 - Spastic paraplegia	Spasticity
										HP:0001251 - Ataxia; HP:0001257 - Spasticity; HP:0001686 - Loss of voice; HP:0001698 - Pericardial effusion; HP:0002202 - Pleural effusion; HP:0100807 - Long fingers	Ataxia_Spasticity
										HP:0000648 - Optic atrophy; HP:0001152 - Saccadic smooth pursuit; HP:0001251 - Ataxia; HP:0001257 - Spasticity; HP:0001336 - Myoclonus; HP:0001347 - Hyperreflexia; HP:0002015 - Dysphagia; HP:0002066 - Gait ataxia; HP:0002075 - Dysdiadochokinesis	Ataxia_Spasticity
										HP:0000473 - Torticollis; HP:0000648 - Optic atrophy; HP:0001332 - Dystonia; HP:0004373 - Focal dystonia; HP:0007663 - Reduced visual acuity	Dystonia
										HP:0001257 - Spasticity; HP:0001260 - Dysarthria; HP:0002061 - Lower limb spasticity; HP:0002380 - Fasciculations; HP:0007354 - Amyotrophic lateral sclerosis	Spasticity
										HP:0001251 - Ataxia	Ataxia
										HP:0001251 - Ataxia	Ataxia
										HP:0000707 - Abnormality of the nervous system; HP:0001251 - Ataxia; HP:0001258 - Spastic paraplegia; HP:0001271 - Polyneuropathy; HP:0001288 - Gait disturbance; HP:0009830 - Peripheral neuropathy	Ataxia_Spasticity
										HP:0001251 - Ataxia; HP:0001272 - Cerebellar atrophy	Ataxia
										HP:0000716 - Depressivity; HP:0000939 - Osteoporosis; HP:0001250 - Seizure; HP:0001271 - Polyneuropathy; HP:0002080 - Intention tremor; HP:0002313 - Spastic paraparesis; HP:0002415 - Leukodystrophy; HP:0011999 - Paranoia	Spasticity
										HP:0001251 - Ataxia	Ataxia
										HP:0000570 - Abnormal saccadic eye movements; HP:0001251 - Ataxia; HP:0001337 - Tremor; HP:0002315 - Headache; HP:0007099 - Arnold-Chiari type I malformation; HP:0012534 - Dysesthesia	Ataxia
										HP:0002497 - Spastic ataxia	Ataxia_Spasticity
										HP:0001300 - Parkinsonism; HP:0001332 - Dystonia; HP:0002304 - Akinesia; HP:0002322 - Resting tremor; HP:0010545 - Downbeat nystagmus; HP:0025145 - Rigors	Dystonia
										HP:0001249 - Intellectual disability; HP:0001257 - Spasticity; HP:0001260 - Dysarthria; HP:0001285 - Spastic tetraparesis; HP:0001332 - Dystonia; HP:0001696 - Situs inversus totalis; HP:0002310 - Orofacial dyskinesia; HP:0005484 - Postnatal microcephaly; HP:0008755 - Laryngotracheomalacia; HP:0008936 - Muscular hypotonia of the trunk; HP:0012048 - Oromandibular dystonia	Dystonia_Spasticity
										HP:0001251 - Ataxia; HP:0001252 - Muscular hypotonia; HP:0001270 - Motor delay	Ataxia
										HP:0001332 - Dystonia	Dystonia
										HP:0001251 - Ataxia	Ataxia
										HP:0001251 - Ataxia; HP:0001260 - Dysarthria; HP:0001347 - Hyperreflexia; HP:0002385 - Paraparesis; HP:0007256 - Abnormal pyramidal sign; HP:0007670 - Abnormal vestibulo-ocular reflex	Ataxia
										HP:0001250 - Seizure; HP:0001251 - Ataxia; HP:0001260 - Dysarthria; HP:0001263 - Global developmental delay; HP:0001285 - Spastic tetraparesis; HP:0003808 - Abnormal muscle tone; HP:0012164 - Asterixis	Ataxia_Spasticity
										HP:0000707 - Abnormality of the nervous system; HP:0001251 - Ataxia; HP:0001300 - Parkinsonism; HP:0002066 - Gait ataxia; HP:0002070 - Limb ataxia; HP:0002071 - Abnormality of extrapyramidal motor function; HP:0002073 - Progressive cerebellar ataxia	Ataxia
										HP:0001258 - Spastic paraplegia	Spasticity
										HP:0001332 - Dystonia; HP:0002356 - Writers cramp; HP:0005197 - Generalized morning stiffness	Dystonia
										HP:0000708 - Behavioral abnormality; HP:0000743 - Frontal release signs; HP:0001258 - Spastic paraplegia; HP:0001260 - Dysarthria; HP:0001285 - Spastic tetraparesis; HP:0002015 - Dysphagia; HP:0002061 - Lower limb spasticity; HP:0007149 - Distal upper limb amyotrophy; HP:0007354 - Amyotrophic lateral sclerosis	Spasticity
										HP:0000711 - Restlessness; HP:0001251 - Ataxia; HP:0001260 - Dysarthria; HP:0001761 - Pes cavus; HP:0002315 - Headache; HP:0003438 - Absent Achilles reflex; HP:0003474 - Sensory impairment; HP:0007338 - Hypermetric saccades; HP:0010871 - Sensory ataxia	Ataxia
										HP:0001009 - Telangiectasia; HP:0001251 - Ataxia; HP:0006254 - Elevated alpha-fetoprotein	Ataxia
										HP:0000707 - Abnormality of the nervous system; HP:0001250 - Seizure; HP:0001251 - Ataxia; HP:0001271 - Polyneuropathy; HP:0002066 - Gait ataxia; HP:0002070 - Limb ataxia; HP:0002073 - Progressive cerebellar ataxia; HP:0100543 - Cognitive impairment	Ataxia
										HP:0001251 - Ataxia; HP:0001258 - Spastic paraplegia; HP:0002313 - Spastic paraparesis	Ataxia_Spasticity
										HP:0001251 - Ataxia; HP:0001260 - Dysarthria; HP:0001263 - Global developmental delay; HP:0002015 - Dysphagia; HP:0002061 - Lower limb spasticity; HP:0002354 - Memory impairment; HP:0002497 - Spastic ataxia; HP:0004784 - Juvenile gastrointestinal polyposis; HP:0007010 - Poor fine motor coordination; HP:0012443 - Abnormality of brain morphology; HP:0012675 - Iron accumulation in brain; HP:0100543 …	Ataxia_Spasticity
										HP:0001258 - Spastic paraplegia; HP:0001348 - Brisk reflexes; HP:0002070 - Limb ataxia; HP:0002495 - Impaired vibratory sensation; HP:0007199 - Progressive spastic paraparesis; HP:0009830 - Peripheral neuropathy	Ataxia_Spasticity
										HP:0000514 - Slow saccadic eye movements; HP:0001258 - Spastic paraplegia; HP:0002395 - Lower limb hyperreflexia; HP:0006937 - Impaired distal tactile sensation; HP:0007199 - Progressive spastic paraparesis; HP:0008003 - Jerky ocular pursuit movements	Spasticity
										HP:0001258 - Spastic paraplegia	Spasticity
										HP:0001249 - Intellectual disability; HP:0001250 - Seizure; HP:0001263 - Global developmental delay; HP:0002066 - Gait ataxia; HP:0100543 - Cognitive impairment	Ataxia
										HP:0000012 - Urinary urgency; HP:0001251 - Ataxia; HP:0001260 - Dysarthria; HP:0001288 - Gait disturbance; HP:0001300 - Parkinsonism; HP:0002066 - Gait ataxia; HP:0002075 - Dysdiadochokinesis; HP:0010871 - Sensory ataxia	Ataxia
										HP:0000726 - Dementia; HP:0001251 - Ataxia; HP:0002059 - Cerebral atrophy; HP:0002186 - Apraxia; HP:0002354 - Memory impairment; HP:0010524 - Agnosia; HP:0100543 - Cognitive impairment	Ataxia
										HP:0001250 - Seizure; HP:0001251 - Ataxia; HP:0001263 - Global developmental delay; HP:0001627 - Abnormal heart morphology	Ataxia
										HP:0001251 - Ataxia; HP:0002136 - Broad-based gait	Ataxia
										HP:0001251 - Ataxia; HP:0002313 - Spastic paraparesis	Ataxia_Spasticity
										HP:0000707 - Abnormality of the nervous system; HP:0001251 - Ataxia; HP:0002066 - Gait ataxia; HP:0002070 - Limb ataxia; HP:0002073 - Progressive cerebellar ataxia	Ataxia
										HP:0001258 - Spastic paraplegia; HP:0001348 - Brisk reflexes; HP:0002064 - Spastic gait; HP:0002313 - Spastic paraparesis; HP:0003487 - Babinski sign; HP:0007340 - Lower limb muscle weakness	Spasticity
										HP:0001251 - Ataxia; HP:0001332 - Dystonia; HP:0003477 - Peripheral axonal neuropathy	Ataxia_Dystonia
										HP:0001258 - Spastic paraplegia	Spasticity
										HP:0001332 - Dystonia	Dystonia
										HP:0000278 - Retrognathia; HP:0001252 - Muscular hypotonia; HP:0001324 - Muscle weakness; HP:0001332 - Dystonia; HP:0001508 - Failure to thrive; HP:0002194 - Delayed gross motor development; HP:0003198 - Myopathy; HP:0004322 - Short stature	Dystonia
										HP:0000726 - Dementia; HP:0001251 - Ataxia; HP:0001272 - Cerebellar atrophy; HP:0002120 - Cerebral cortical atrophy; HP:0002186 - Apraxia; HP:0100543 - Cognitive impairment	Ataxia
										HP:0000238 - Hydrocephalus; HP:0000750 - Delayed speech and language development; HP:0001252 - Muscular hypotonia; HP:0001263 - Global developmental delay; HP:0002061 - Lower limb spasticity; HP:0002373 - Febrile seizure (within the age range of 3 months to 6 years); HP:0005484 - Postnatal microcephaly	Spasticity
										HP:0001251 - Ataxia; HP:0001265 - Hyporeflexia; HP:0001337 - Tremor	Ataxia
										HP:0000365 - Hearing impairment; HP:0000365 - Hearing impairment; HP:0001251 - Ataxia; HP:0001251 - Ataxia; HP:0001260 - Dysarthria; HP:0001260 - Dysarthria; HP:0001272 - Cerebellar atrophy; HP:0001272 - Cerebellar atrophy; HP:0001288 - Gait disturbance; HP:0001337 - Tremor; HP:0002066 - Gait ataxia; HP:0002075 - Dysdiadochokinesis; HP:0003438 - Absent Achilles reflex; HP:0003438 - Absent Achille…	Ataxia
										HP:0001251 - Ataxia	Ataxia
										HP:0000570 - Abnormal saccadic eye movements; HP:0000639 - Nystagmus; HP:0001251 - Ataxia; HP:0001272 - Cerebellar atrophy; HP:0002080 - Intention tremor; HP:0010871 - Sensory ataxia	Ataxia
										HP:0004373 - Focal dystonia	Dystonia
										HP:0001251 - Ataxia	Ataxia
										HP:0000252 - Microcephaly; HP:0001249 - Intellectual disability; HP:0001251 - Ataxia	Ataxia
										HP:0001251 - Ataxia; HP:0001256 - Intellectual disability, mild	Ataxia
										HP:0000012 - Urinary urgency; HP:0001251 - Ataxia; HP:0001288 - Gait disturbance; HP:0001300 - Parkinsonism; HP:0002066 - Gait ataxia; HP:0002270 - Abnormality of the autonomic nervous system; HP:0002494 - Abnormal rapid eye movement sleep; HP:0100543 - Cognitive impairment	Ataxia
										HP:0001332 - Dystonia	Dystonia
										HP:0001332 - Dystonia; HP:0007325 - Generalized dystonia	Dystonia
										HP:0000020 - Urinary incontinence; HP:0001250 - Seizure; HP:0001251 - Ataxia; HP:0001260 - Dysarthria; HP:0001271 - Polyneuropathy; HP:0001336 - Myoclonus; HP:0001761 - Pes cavus; HP:0002607 - Bowel incontinence; HP:0025356 - Psychomotor retardation	Ataxia
										HP:0000020 - Urinary incontinence; HP:0001250 - Seizure; HP:0001251 - Ataxia; HP:0001271 - Polyneuropathy; HP:0002607 - Bowel incontinence	Ataxia
										HP:0001258 - Spastic paraplegia; HP:0002317 - Unsteady gait; HP:0002385 - Paraparesis; HP:0002495 - Impaired vibratory sensation; HP:0003474 - Sensory impairment; HP:0007083 - Hyperactive patellar reflex	Spasticity
										HP:0001258 - Spastic paraplegia	Spasticity
										HP:0001258 - Spastic paraplegia	Spasticity
										HP:0001249 - Intellectual disability; HP:0001263 - Global developmental delay; HP:0007199 - Progressive spastic paraparesis	Spasticity
										HP:0000639 - Nystagmus; HP:0000651 - Diplopia; HP:0001251 - Ataxia; HP:0001272 - Cerebellar atrophy; HP:0002076 - Migraine	Ataxia
										HP:0001257 - Spasticity; HP:0001285 - Spastic tetraparesis; HP:0002313 - Spastic paraparesis	Spasticity
										HP:0001258 - Spastic paraplegia	Spasticity
										HP:0000012 - Urinary urgency; HP:0001251 - Ataxia; HP:0001260 - Dysarthria; HP:0001271 - Polyneuropathy; HP:0001272 - Cerebellar atrophy; HP:0001288 - Gait disturbance; HP:0002015 - Dysphagia; HP:0002066 - Gait ataxia; HP:0002067 - Bradykinesia; HP:0002073 - Progressive cerebellar ataxia; HP:0002075 - Dysdiadochokinesis; HP:0100543 - Cognitive impairment; HP:0100639 - Erectile dysfunction	Ataxia
										HP:0000012 - Urinary urgency; HP:0001258 - Spastic paraplegia; HP:0001285 - Spastic tetraparesis; HP:0001348 - Brisk reflexes; HP:0002166 - Impaired vibration sensation in the lower limbs; HP:0003487 - Babinski sign	Spasticity
										HP:0000570 - Abnormal saccadic eye movements; HP:0000605 - Supranuclear gaze palsy; HP:0001251 - Ataxia; HP:0001272 - Cerebellar atrophy; HP:0001300 - Parkinsonism; HP:0001347 - Hyperreflexia; HP:0002059 - Cerebral atrophy; HP:0002381 - Aphasia; HP:0100543 - Cognitive impairment	Ataxia
										HP:0000020 - Urinary incontinence; HP:0000079 - Abnormality of the urinary system; HP:0000473 - Torticollis; HP:0000640 - Gaze-evoked nystagmus; HP:0000641 - Dysmetric saccades; HP:0001251 - Ataxia; HP:0001257 - Spasticity; HP:0001272 - Cerebellar atrophy; HP:0002066 - Gait ataxia; HP:0002354 - Memory impairment; HP:0003487 - Babinski sign; HP:0007256 - Abnormal pyramidal sign	Ataxia_Dystonia_Spasticity
										HP:0001251 - Ataxia; HP:0001285 - Spastic tetraparesis; HP:0002352 - Leukoencephalopathy; HP:0100543 - Cognitive impairment	Ataxia_Spasticity
										HP:0000012 - Urinary urgency; HP:0000514 - Slow saccadic eye movements; HP:0001258 - Spastic paraplegia; HP:0002070 - Limb ataxia; HP:0002166 - Impaired vibration sensation in the lower limbs; HP:0007199 - Progressive spastic paraparesis; HP:0008003 - Jerky ocular pursuit movements; HP:0012701 - Bowel urgency	Ataxia_Spasticity
										HP:0001258 - Spastic paraplegia; HP:0002064 - Spastic gait; HP:0002395 - Lower limb hyperreflexia; HP:0003487 - Babinski sign; HP:0007199 - Progressive spastic paraparesis; HP:0007351 - Upper limb postural tremor	Spasticity
										HP:0000496 - Abnormality of eye movement; HP:0000640 - Gaze-evoked nystagmus; HP:0001258 - Spastic paraplegia; HP:0001260 - Dysarthria; HP:0001332 - Dystonia; HP:0002015 - Dysphagia; HP:0002066 - Gait ataxia; HP:0002070 - Limb ataxia; HP:0002375 - Hypokinesia; HP:0002495 - Impaired vibratory sensation; HP:0007199 - Progressive spastic paraparesis; HP:0100022 - Abnormality of movement	Ataxia_Dystonia_Spasticity
										HP:0001251 - Ataxia; HP:0001260 - Dysarthria; HP:0002066 - Gait ataxia; HP:0002370 - Poor coordination	Ataxia
										HP:0001257 - Spasticity; HP:0001258 - Spastic paraplegia; HP:0001288 - Gait disturbance; HP:0002061 - Lower limb spasticity; HP:0002191 - Progressive spasticity	Spasticity
										HP:0001257 - Spasticity; HP:0001258 - Spastic paraplegia; HP:0001288 - Gait disturbance; HP:0002061 - Lower limb spasticity; HP:0002191 - Progressive spasticity	Spasticity
										HP:0001258 - Spastic paraplegia	Spasticity
										HP:0001260 - Dysarthria; HP:0001260 - Dysarthria; HP:0001260 - Dysarthria; HP:0001260 - Dysarthria; HP:0002064 - Spastic gait; HP:0002064 - Spastic gait; HP:0002064 - Spastic gait; HP:0002064 - Spastic gait; HP:0002376 - Developmental regression; HP:0002376 - Developmental regression; HP:0002376 - Developmental regression; HP:0002376 - Developmental regression; HP:0002415 - Leukodystrophy; HP:000…	Spasticity
										HP:0001258 - Spastic paraplegia	Spasticity
										HP:0000709 - Psychosis; HP:0000726 - Dementia; HP:0001249 - Intellectual disability; HP:0001251 - Ataxia; HP:0007370 - Aplasia/Hypoplasia of the corpus callosum	Ataxia
										HP:0001271 - Polyneuropathy; HP:0002497 - Spastic ataxia	Ataxia_Spasticity
										HP:0000570 - Abnormal saccadic eye movements; HP:0000639 - Nystagmus; HP:0000641 - Dysmetric saccades; HP:0001251 - Ataxia; HP:0002066 - Gait ataxia	Ataxia
										HP:0001257 - Spasticity; HP:0001258 - Spastic paraplegia; HP:0001288 - Gait disturbance; HP:0002061 - Lower limb spasticity; HP:0002191 - Progressive spasticity; HP:0007354 - Amyotrophic lateral sclerosis	Spasticity
										HP:0000012 - Urinary urgency; HP:0001257 - Spasticity; HP:0001258 - Spastic paraplegia; HP:0001260 - Dysarthria; HP:0002061 - Lower limb spasticity; HP:0002064 - Spastic gait; HP:0003487 - Babinski sign; HP:0007199 - Progressive spastic paraparesis	Spasticity
										HP:0001258 - Spastic paraplegia; HP:0001324 - Muscle weakness	Spasticity
										HP:0000016 - Urinary retention; HP:0001257 - Spasticity; HP:0001258 - Spastic paraplegia; HP:0001348 - Brisk reflexes; HP:0002166 - Impaired vibration sensation in the lower limbs; HP:0003487 - Babinski sign; HP:0007199 - Progressive spastic paraparesis	Spasticity
										HP:0000016 - Urinary retention; HP:0001257 - Spasticity; HP:0001258 - Spastic paraplegia; HP:0001348 - Brisk reflexes; HP:0002166 - Impaired vibration sensation in the lower limbs; HP:0003487 - Babinski sign; HP:0007199 - Progressive spastic paraparesis; HP:0008997 - Proximal muscle weakness in upper limbs	Spasticity
										HP:0001251 - Ataxia; HP:0001260 - Dysarthria; HP:0001271 - Polyneuropathy; HP:0001272 - Cerebellar atrophy; HP:0001288 - Gait disturbance; HP:0001336 - Myoclonus; HP:0001337 - Tremor; HP:0002066 - Gait ataxia; HP:0002075 - Dysdiadochokinesis; HP:0007256 - Abnormal pyramidal sign	Ataxia
										HP:0001257 - Spasticity; HP:0001258 - Spastic paraplegia	Spasticity
										HP:0001258 - Spastic paraplegia	Spasticity
										HP:0000496 - Abnormality of eye movement; HP:0001252 - Muscular hypotonia; HP:0001332 - Dystonia	Dystonia
										HP:0000317 - Facial myokymia; HP:0001249 - Intellectual disability; HP:0001332 - Dystonia; HP:0005656 - Positional foot deformity	Dystonia
										HP:0001251 - Ataxia; HP:0002073 - Progressive cerebellar ataxia; HP:0002131 - Episodic ataxia; HP:0002470 - Nonprogressive cerebellar ataxia; HP:0007240 - Progressive gait ataxia	Ataxia
										HP:0001332 - Dystonia; HP:0001336 - Myoclonus; HP:0001337 - Tremor; HP:0002345 - Action tremor	Dystonia
										HP:0000271 - Abnormality of the face; HP:0000316 - Hypertelorism; HP:0000431 - Wide nasal bridge; HP:0001249 - Intellectual disability; HP:0001252 - Muscular hypotonia; HP:0001257 - Spasticity; HP:0001263 - Global developmental delay; HP:0001332 - Dystonia	Dystonia_Spasticity
										HP:0000570 - Abnormal saccadic eye movements; HP:0000707 - Abnormality of the nervous system; HP:0001257 - Spasticity; HP:0001258 - Spastic paraplegia; HP:0001260 - Dysarthria; HP:0001288 - Gait disturbance; HP:0001347 - Hyperreflexia; HP:0002061 - Lower limb spasticity; HP:0002066 - Gait ataxia; HP:0002070 - Limb ataxia; HP:0002073 - Progressive cerebellar ataxia; HP:0002191 - Progressive spasti…	Ataxia_Spasticity
										HP:0001251 - Ataxia	Ataxia
										HP:0001258 - Spastic paraplegia	Spasticity
										HP:0001332 - Dystonia; HP:0002072 - Chorea; HP:0002487 - Hyperkinetic movements	Dystonia
										HP:0001249 - Intellectual disability; HP:0001332 - Dystonia	Dystonia
										HP:0000365 - Hearing impairment; HP:0000716 - Depressivity; HP:0000726 - Dementia; HP:0001251 - Ataxia; HP:0001272 - Cerebellar atrophy; HP:0001288 - Gait disturbance; HP:0001337 - Tremor; HP:0002066 - Gait ataxia	Ataxia
										HP:0000707 - Abnormality of the nervous system; HP:0001251 - Ataxia; HP:0002066 - Gait ataxia; HP:0002070 - Limb ataxia; HP:0002073 - Progressive cerebellar ataxia; HP:0002141 - Gait imbalance	Ataxia
										HP:0000012 - Urinary urgency; HP:0000570 - Abnormal saccadic eye movements; HP:0000640 - Gaze-evoked nystagmus; HP:0000641 - Dysmetric saccades; HP:0001251 - Ataxia; HP:0001260 - Dysarthria; HP:0001336 - Myoclonus; HP:0002066 - Gait ataxia; HP:0002075 - Dysdiadochokinesis	Ataxia
										HP:0000012 - Urinary urgency; HP:0001257 - Spasticity; HP:0001260 - Dysarthria; HP:0001285 - Spastic tetraparesis; HP:0002015 - Dysphagia; HP:0002166 - Impaired vibration sensation in the lower limbs; HP:0006879 - Pontocerebellar atrophy	Spasticity
										HP:0001251 - Ataxia; HP:0001271 - Polyneuropathy; HP:0012444 - Brain atrophy	Ataxia
										HP:0000496 - Abnormality of eye movement; HP:0000750 - Delayed speech and language development; HP:0001251 - Ataxia; HP:0001260 - Dysarthria; HP:0001270 - Motor delay; HP:0002066 - Gait ataxia; HP:0002070 - Limb ataxia; HP:0002571 - Achalasia; HP:0006855 - Cerebellar vermis atrophy	Ataxia
										HP:0000365 - Hearing impairment; HP:0000726 - Dementia; HP:0001251 - Ataxia; HP:0001271 - Polyneuropathy	Ataxia
										HP:0001258 - Spastic paraplegia	Spasticity
										HP:0001257 - Spasticity; HP:0100021 - Cerebral palsy	Spasticity
										HP:0001257 - Spasticity; HP:0100021 - Cerebral palsy	Spasticity
										HP:0001251 - Ataxia; HP:0001337 - Tremor	Ataxia
										HP:0001250 - Seizure; HP:0001250 - Seizure; HP:0001263 - Global developmental delay; HP:0001263 - Global developmental delay; HP:0001332 - Dystonia; HP:0001332 - Dystonia	Dystonia
										HP:0001251 - Ataxia; HP:0001257 - Spasticity; HP:0001285 - Spastic tetraparesis; HP:0002015 - Dysphagia; HP:0007256 - Abnormal pyramidal sign; HP:0100543 - Cognitive impairment	Ataxia_Spasticity
										HP:0000750 - Delayed speech and language development; HP:0001258 - Spastic paraplegia	Spasticity
										HP:0000012 - Urinary urgency; HP:0000640 - Gaze-evoked nystagmus; HP:0001251 - Ataxia; HP:0001257 - Spasticity; HP:0002070 - Limb ataxia; HP:0002166 - Impaired vibration sensation in the lower limbs; HP:0007199 - Progressive spastic paraparesis	Ataxia_Spasticity
										HP:0000473 - Torticollis; HP:0001332 - Dystonia; HP:0001336 - Myoclonus; HP:0002346 - Head tremor	Dystonia
										HP:0001258 - Spastic paraplegia	Spasticity
										HP:0000570 - Abnormal saccadic eye movements; HP:0001251 - Ataxia; HP:0001310 - Dysmetria; HP:0002321 - Vertigo; HP:0002360 - Sleep disturbance; HP:0005341 - Autonomic bladder dysfunction	Ataxia
										HP:0000750 - Delayed speech and language development; HP:0000961 - Cyanosis; HP:0001250 - Seizure; HP:0001251 - Ataxia; HP:0002066 - Gait ataxia; HP:0002353 - EEG abnormality; HP:0007015 - Poor gross motor coordination	Ataxia
										HP:0001251 - Ataxia	Ataxia
										HP:0000565 - Esotropia; HP:0001251 - Ataxia; HP:0001265 - Hyporeflexia; HP:0002078 - Truncal ataxia; HP:0002080 - Intention tremor	Ataxia
										HP:0000707 - Abnormality of the nervous system; HP:0001251 - Ataxia; HP:0002066 - Gait ataxia; HP:0002070 - Limb ataxia; HP:0002073 - Progressive cerebellar ataxia	Ataxia	CD99L2 case
										HP:0001300 - Parkinsonism; HP:0001332 - Dystonia	Dystonia
										HP:0000707 - Abnormality of the nervous system; HP:0001251 - Ataxia; HP:0002066 - Gait ataxia; HP:0002067 - Bradykinesia; HP:0002070 - Limb ataxia; HP:0002073 - Progressive cerebellar ataxia; HP:0025145 - Rigors	Ataxia
										HP:0000707 - Abnormality of the nervous system; HP:0001251 - Ataxia; HP:0001260 - Dysarthria; HP:0001761 - Pes cavus; HP:0002015 - Dysphagia; HP:0002066 - Gait ataxia; HP:0002070 - Limb ataxia; HP:0002073 - Progressive cerebellar ataxia; HP:0002403 - Positive Romberg sign; HP:0003487 - Babinski sign; HP:0006855 - Cerebellar vermis atrophy; HP:0007256 - Abnormal pyramidal sign	Ataxia
										HP:0001251 - Ataxia; HP:0001272 - Cerebellar atrophy; HP:0002487 - Hyperkinetic movements; HP:0010545 - Downbeat nystagmus	Ataxia
										HP:0000763 - Sensory neuropathy; HP:0001251 - Ataxia; HP:0001260 - Dysarthria; HP:0001271 - Polyneuropathy; HP:0001288 - Gait disturbance; HP:0001751 - Vestibular dysfunction; HP:0002066 - Gait ataxia; HP:0002067 - Bradykinesia; HP:0002075 - Dysdiadochokinesis; HP:0002172 - Postural instability	Ataxia
										HP:0001258 - Spastic paraplegia	Spasticity
										HP:0001251 - Ataxia	Ataxia
										HP:0001258 - Spastic paraplegia	Spasticity
										HP:0000729 - Autistic behavior; HP:0000750 - Delayed speech and language development; HP:0001257 - Spasticity; HP:0001513 - Obesity; HP:0006380 - Knee flexion contracture; HP:0006970 - Periventricular leukomalacia; HP:0100021 - Cerebral palsy; HP:0100543 - Cognitive impairment	Spasticity
										HP:0002131 - Episodic ataxia; HP:0100660 - Dyskinesia	Ataxia
										HP:0000511 - Vertical supranuclear gaze palsy; HP:0000570 - Abnormal saccadic eye movements; HP:0001300 - Parkinsonism; HP:0001332 - Dystonia; HP:0002172 - Postural instability; HP:0007354 - Amyotrophic lateral sclerosis	Dystonia
										HP:0001251 - Ataxia; HP:0001257 - Spasticity	Ataxia_Spasticity
										HP:0001251 - Ataxia; HP:0001260 - Dysarthria; HP:0001272 - Cerebellar atrophy	Ataxia
										HP:0001258 - Spastic paraplegia	Spasticity
										HP:0001332 - Dystonia; HP:0001337 - Tremor	Dystonia
										HP:0001251 - Ataxia; HP:0001271 - Polyneuropathy	Ataxia
										HP:0001332 - Dystonia; HP:0001337 - Tremor	Dystonia
										HP:0000009 - Functional abnormality of the bladder; HP:0001251 - Ataxia; HP:0001272 - Cerebellar atrophy	Ataxia
										HP:0000012 - Urinary urgency; HP:0001258 - Spastic paraplegia; HP:0001348 - Brisk reflexes; HP:0002166 - Impaired vibration sensation in the lower limbs; HP:0005750 - Contractures of the joints of the lower limbs; HP:0007199 - Progressive spastic paraparesis	Spasticity
										HP:0000012 - Urinary urgency; HP:0001258 - Spastic paraplegia; HP:0001348 - Brisk reflexes; HP:0002070 - Limb ataxia; HP:0002166 - Impaired vibration sensation in the lower limbs; HP:0007199 - Progressive spastic paraparesis	Ataxia_Spasticity
										HP:0000012 - Urinary urgency; HP:0001257 - Spasticity; HP:0001285 - Spastic tetraparesis; HP:0001288 - Gait disturbance; HP:0002064 - Spastic gait; HP:0002313 - Spastic paraparesis; HP:0002495 - Impaired vibratory sensation; HP:0003202 - Skeletal muscle atrophy; HP:0012701 - Bowel urgency	Spasticity
										HP:0001258 - Spastic paraplegia	Spasticity
										HP:0000639 - Nystagmus; HP:0000707 - Abnormality of the nervous system; HP:0001251 - Ataxia; HP:0001260 - Dysarthria; HP:0002015 - Dysphagia; HP:0002066 - Gait ataxia; HP:0002070 - Limb ataxia; HP:0002073 - Progressive cerebellar ataxia; HP:0003390 - Sensory axonal neuropathy; HP:0007126 - Proximal amyotrophy	Ataxia
										HP:0000707 - Abnormality of the nervous system; HP:0001251 - Ataxia; HP:0002066 - Gait ataxia; HP:0002070 - Limb ataxia; HP:0002073 - Progressive cerebellar ataxia; HP:0010545 - Downbeat nystagmus; HP:0010871 - Sensory ataxia	Ataxia
										HP:0001251 - Ataxia	Ataxia
										HP:0001251 - Ataxia; HP:0001271 - Polyneuropathy	Ataxia
										HP:0001251 - Ataxia; HP:0001260 - Dysarthria; HP:0001272 - Cerebellar atrophy	Ataxia
										HP:0000957 - Cafe-au-lait spot; HP:0001251 - Ataxia; HP:0001284 - Areflexia; HP:0007240 - Progressive gait ataxia	Ataxia
										HP:0001257 - Spasticity; HP:0001260 - Dysarthria; HP:0002380 - Fasciculations; HP:0003202 - Skeletal muscle atrophy; HP:0007354 - Amyotrophic lateral sclerosis	Spasticity
										HP:0000648 - Optic atrophy; HP:0001251 - Ataxia; HP:0001271 - Polyneuropathy; HP:0001332 - Dystonia	Ataxia_Dystonia
										HP:0000708 - Behavioral abnormality; HP:0000710 - Hyperorality; HP:0000733 - Stereotypy; HP:0000734 - Disinhibition; HP:0000741 - Apathy; HP:0001257 - Spasticity; HP:0001347 - Hyperreflexia; HP:0002059 - Cerebral atrophy; HP:0002145 - Frontotemporal dementia; HP:0007354 - Amyotrophic lateral sclerosis	Spasticity
										HP:0001258 - Spastic paraplegia	Spasticity
										HP:0001332 - Dystonia	Dystonia
										HP:0001332 - Dystonia; HP:0001336 - Myoclonus	Dystonia
										HP:0001257 - Spasticity; HP:0001258 - Spastic paraplegia; HP:0001258 - Spastic paraplegia; HP:0001288 - Gait disturbance; HP:0002061 - Lower limb spasticity; HP:0002191 - Progressive spasticity	Spasticity
										HP:0001251 - Ataxia	Ataxia
										HP:0001258 - Spastic paraplegia	Spasticity
										HP:0001250 - Seizure; HP:0001252 - Muscular hypotonia; HP:0001263 - Global developmental delay; HP:0001285 - Spastic tetraparesis; HP:0001639 - Hypertrophic cardiomyopathy; HP:0002059 - Cerebral atrophy; HP:0002104 - Apnea; HP:0002376 - Developmental regression; HP:0002910 - Elevated hepatic transaminase; HP:0010879 - Postnatal cystic hygroma; HP:0025315 - Exacerbated by head trauma; HP:0030001 -…	Spasticity
										HP:0000639 - Nystagmus; HP:0001251 - Ataxia; HP:0001260 - Dysarthria; HP:0001272 - Cerebellar atrophy; HP:0002136 - Broad-based gait	Ataxia
										HP:0000012 - Urinary urgency; HP:0000570 - Abnormal saccadic eye movements; HP:0000597 - Ophthalmoparesis; HP:0001251 - Ataxia; HP:0001260 - Dysarthria; HP:0001271 - Polyneuropathy; HP:0001272 - Cerebellar atrophy; HP:0002066 - Gait ataxia; HP:0002346 - Head tremor; HP:0003438 - Absent Achilles reflex; HP:0100543 - Cognitive impairment	Ataxia
										HP:0001251 - Ataxia	Ataxia
										HP:0000365 - Hearing impairment; HP:0000726 - Dementia; HP:0001251 - Ataxia; HP:0002378 - Hand tremor	Ataxia
										HP:0001251 - Ataxia; HP:0003198 - Myopathy	Ataxia
										HP:0001257 - Spasticity; HP:0001258 - Spastic paraplegia; HP:0001288 - Gait disturbance; HP:0002061 - Lower limb spasticity; HP:0002191 - Progressive spasticity	Spasticity
										HP:0001257 - Spasticity; HP:0001258 - Spastic paraplegia; HP:0001288 - Gait disturbance; HP:0002061 - Lower limb spasticity; HP:0002191 - Progressive spasticity; HP:0007354 - Amyotrophic lateral sclerosis	Spasticity
										HP:0000752 - Hyperactivity; HP:0001252 - Muscular hypotonia; HP:0001263 - Global developmental delay; HP:0001264 - Spastic diplegia; HP:0100785 - Insomnia	Spasticity
										HP:0001251 - Ataxia; HP:0001272 - Cerebellar atrophy; HP:0001337 - Tremor; HP:0002073 - Progressive cerebellar ataxia; HP:0002470 - Nonprogressive cerebellar ataxia	Ataxia
										HP:0000473 - Torticollis; HP:0000716 - Depressivity; HP:0000726 - Dementia; HP:0001251 - Ataxia; HP:0001332 - Dystonia; HP:0001337 - Tremor; HP:0025145 - Rigors; HP:0100543 - Cognitive impairment	Ataxia_Dystonia
										HP:0001258 - Spastic paraplegia; HP:0002064 - Spastic gait; HP:0002395 - Lower limb hyperreflexia; HP:0002493 - Upper motor neuron dysfunction; HP:0003487 - Babinski sign; HP:0007199 - Progressive spastic paraparesis	Spasticity
										HP:0001258 - Spastic paraplegia	Spasticity
										HP:0000750 - Delayed speech and language development; HP:0001249 - Intellectual disability; HP:0001250 - Seizure; HP:0001251 - Ataxia; HP:0001263 - Global developmental delay; HP:0001999 - Abnormal facial shape	Ataxia
										HP:0000324 - Facial asymmetry; HP:0000369 - Low-set ears; HP:0001251 - Ataxia; HP:0001321 - Cerebellar hypoplasia; HP:0001596 - Alopecia; HP:0001873 - Thrombocytopenia	Ataxia
										HP:0001258 - Spastic paraplegia	Spasticity
										HP:0001258 - Spastic paraplegia	Spasticity
										HP:0000708 - Behavioral abnormality; HP:0001263 - Global developmental delay; HP:0001268 - Mental deterioration; HP:0001332 - Dystonia; HP:0002376 - Developmental regression; HP:0007565 - Multiple cafe-au-lait spots; HP:0100543 - Cognitive impairment; HP:0200134 - Epileptic encephalopathy	Dystonia
										HP:0001251 - Ataxia	Ataxia
										HP:0001251 - Ataxia	Ataxia
										HP:0001251 - Ataxia	Ataxia
										HP:0002066 - Gait ataxia; HP:0003549 - Abnormality of connective tissue; HP:0010499 - Patellar subluxation; HP:0010647 - Abnormal elasticity of skin; HP:0012378 - Fatigue; HP:0012532 - Chronic pain; HP:0040049 - Macular edema	Ataxia
										HP:0000252 - Microcephaly; HP:0001263 - Global developmental delay; HP:0001332 - Dystonia; HP:0001344 - Absent speech; HP:0002171 - Gliosis; HP:0002355 - Difficulty walking; HP:0100021 - Cerebral palsy	Dystonia
										HP:0001251 - Ataxia	Ataxia
										HP:0000707 - Abnormality of the nervous system; HP:0001251 - Ataxia; HP:0002066 - Gait ataxia; HP:0002070 - Limb ataxia; HP:0002073 - Progressive cerebellar ataxia; HP:0003198 - Myopathy	Ataxia
										HP:0000707 - Abnormality of the nervous system; HP:0001251 - Ataxia; HP:0002066 - Gait ataxia; HP:0002070 - Limb ataxia; HP:0002073 - Progressive cerebellar ataxia	Ataxia
										HP:0001251 - Ataxia; HP:0002354 - Memory impairment; HP:0100543 - Cognitive impairment	Ataxia
										HP:0001251 - Ataxia; HP:0100543 - Cognitive impairment	Ataxia
										HP:0001251 - Ataxia	Ataxia
										HP:0001251 - Ataxia; HP:0010545 - Downbeat nystagmus	Ataxia
										HP:0000012 - Urinary urgency; HP:0000639 - Nystagmus; HP:0001251 - Ataxia; HP:0001260 - Dysarthria; HP:0001272 - Cerebellar atrophy; HP:0002066 - Gait ataxia; HP:0002070 - Limb ataxia; HP:0100639 - Erectile dysfunction	Ataxia
										HP:0001332 - Dystonia; HP:0002650 - Scoliosis	Dystonia
										HP:0000668 - Hypodontia; HP:0001251 - Ataxia; HP:0001332 - Dystonia	Ataxia_Dystonia
										HP:0002313 - Spastic paraparesis	Spasticity
										HP:0001251 - Ataxia	Ataxia
										HP:0001251 - Ataxia; HP:0001263 - Global developmental delay; HP:0003307 - Hyperlordosis	Ataxia
										HP:0000639 - Nystagmus; HP:0001251 - Ataxia; HP:0001305 - Dandy-Walker malformation; HP:0001347 - Hyperreflexia	Ataxia
										HP:0000020 - Urinary incontinence; HP:0000518 - Cataract; HP:0000648 - Optic atrophy; HP:0000707 - Abnormality of the nervous system; HP:0001251 - Ataxia; HP:0001257 - Spasticity; HP:0001744 - Splenomegaly; HP:0002059 - Cerebral atrophy; HP:0002066 - Gait ataxia; HP:0002070 - Limb ataxia; HP:0002073 - Progressive cerebellar ataxia; HP:0002352 - Leukoencephalopathy; HP:0100543 - Cognitive impairme…	Ataxia_Spasticity
										HP:0001257 - Spasticity; HP:0001260 - Dysarthria; HP:0001288 - Gait disturbance; HP:0001347 - Hyperreflexia; HP:0002273 - Tetraparesis; HP:0002380 - Fasciculations; HP:0007354 - Amyotrophic lateral sclerosis	Spasticity
										HP:0000508 - Ptosis; HP:0000570 - Abnormal saccadic eye movements; HP:0000597 - Ophthalmoparesis; HP:0001251 - Ataxia; HP:0001300 - Parkinsonism; HP:0002059 - Cerebral atrophy; HP:0100543 - Cognitive impairment	Ataxia
										HP:0000514 - Slow saccadic eye movements; HP:0001250 - Seizure; HP:0001251 - Ataxia; HP:0002067 - Bradykinesia; HP:0002080 - Intention tremor; HP:0002141 - Gait imbalance; HP:0003438 - Absent Achilles reflex	Ataxia
										HP:0001251 - Ataxia; HP:0001751 - Vestibular dysfunction; HP:0002067 - Bradykinesia; HP:0003438 - Absent Achilles reflex; HP:0006855 - Cerebellar vermis atrophy; HP:0010829 - Impaired temperature sensation	Ataxia
										HP:0001251 - Ataxia; HP:0001272 - Cerebellar atrophy	Ataxia
										HP:0001250 - Seizure; HP:0001332 - Dystonia	Dystonia
										HP:0001250 - Seizure; HP:0001337 - Tremor; HP:0002380 - Fasciculations; HP:0007325 - Generalized dystonia; HP:0011099 - Spastic hemiparesis	Dystonia_Spasticity
										HP:0001251 - Ataxia; HP:0001260 - Dysarthria; HP:0002015 - Dysphagia; HP:0002345 - Action tremor; HP:0002352 - Leukoencephalopathy	Ataxia
										HP:0000252 - Microcephaly; HP:0001257 - Spasticity; HP:0001263 - Global developmental delay; HP:0001270 - Motor delay; HP:0001332 - Dystonia; HP:0001344 - Absent speech; HP:0002650 - Scoliosis; HP:0004322 - Short stature; HP:0007360 - Aplasia/Hypoplasia of the cerebellum; HP:0010864 - Intellectual disability, severe	Dystonia_Spasticity
										HP:0001257 - Spasticity; HP:0001258 - Spastic paraplegia; HP:0001288 - Gait disturbance; HP:0002061 - Lower limb spasticity; HP:0002191 - Progressive spasticity	Spasticity
										HP:0001258 - Spastic paraplegia	Spasticity
										HP:0001251 - Ataxia; HP:0002066 - Gait ataxia; HP:0002070 - Limb ataxia; HP:0002072 - Chorea; HP:0002354 - Memory impairment; HP:0100543 - Cognitive impairment	Ataxia
										HP:0001251 - Ataxia; HP:0001332 - Dystonia	Ataxia_Dystonia
										HP:0001258 - Spastic paraplegia	Spasticity
										HP:0000729 - Autistic behavior; HP:0001251 - Ataxia; HP:0001263 - Global developmental delay	Ataxia
										HP:0001263 - Global developmental delay; HP:0001332 - Dystonia; HP:0002067 - Bradykinesia; HP:0002174 - Postural tremor; HP:0007010 - Poor fine motor coordination; HP:0012477 - Vocal tremor; HP:0031960 - Arm dystonia	Dystonia
										HP:0001332 - Dystonia; HP:0002356 - Writers cramp; HP:0002650 - Scoliosis; HP:0004373 - Focal dystonia; HP:0031960 - Arm dystonia	Dystonia
										HP:0001332 - Dystonia; HP:0002076 - Migraine; HP:0004374 - Hemiplegia/hemiparesis; HP:0007166 - Paroxysmal dyskinesia; HP:0100660 - Dyskinesia	Dystonia
										HP:0001258 - Spastic paraplegia	Spasticity
										HP:0001251 - Ataxia; HP:0001258 - Spastic paraplegia	Ataxia_Spasticity
										HP:0001251 - Ataxia; HP:0001258 - Spastic paraplegia	Ataxia_Spasticity
										HP:0001251 - Ataxia; HP:0003434 - Sensory ataxic neuropathy; HP:0003474 - Sensory impairment; HP:0009072 - Decreased Achilles reflex; HP:0010871 - Sensory ataxia	Ataxia
										HP:0001257 - Spasticity; HP:0001263 - Global developmental delay	Spasticity
										HP:0000590 - Progressive external ophthalmoplegia; HP:0001251 - Ataxia	Ataxia
										HP:0001251 - Ataxia; HP:0001260 - Dysarthria; HP:0001271 - Polyneuropathy; HP:0002059 - Cerebral atrophy	Ataxia
										HP:0001251 - Ataxia	Ataxia
										HP:0001251 - Ataxia; HP:0001260 - Dysarthria; HP:0001288 - Gait disturbance; HP:0002066 - Gait ataxia; HP:0002075 - Dysdiadochokinesis	Ataxia
										HP:0001251 - Ataxia; HP:0001260 - Dysarthria	Ataxia
										HP:0000496 - Abnormality of eye movement; HP:0000570 - Abnormal saccadic eye movements; HP:0001258 - Spastic paraplegia; HP:0001260 - Dysarthria; HP:0002015 - Dysphagia; HP:0006937 - Impaired distal tactile sensation; HP:0006986 - Upper limb spasticity; HP:0007020 - Progressive spastic paraplegia; HP:0007024 - Pseudobulbar paralysis; HP:0007350 - Hyperreflexia in upper limbs; HP:0010830 - Impaire…	Spasticity
										HP:0001251 - Ataxia; HP:0001337 - Tremor; HP:0012675 - Iron accumulation in brain	Ataxia
										HP:0000707 - Abnormality of the nervous system; HP:0001251 - Ataxia; HP:0001257 - Spasticity; HP:0001271 - Polyneuropathy; HP:0002066 - Gait ataxia; HP:0002070 - Limb ataxia; HP:0002073 - Progressive cerebellar ataxia; HP:0002131 - Episodic ataxia	Ataxia_Spasticity
										HP:0001258 - Spastic paraplegia; HP:0001300 - Parkinsonism	Spasticity
										HP:0001258 - Spastic paraplegia	Spasticity
										HP:0001258 - Spastic paraplegia	Spasticity
										HP:0001251 - Ataxia; HP:0001257 - Spasticity; HP:0002497 - Spastic ataxia	Ataxia_Spasticity
										HP:0000639 - Nystagmus; HP:0001251 - Ataxia; HP:0001271 - Polyneuropathy; HP:0002321 - Vertigo; HP:0002352 - Leukoencephalopathy; HP:0003438 - Absent Achilles reflex	Ataxia
										HP:0000365 - Hearing impairment; HP:0001251 - Ataxia; HP:0001272 - Cerebellar atrophy; HP:0001347 - Hyperreflexia; HP:0002015 - Dysphagia; HP:0002380 - Fasciculations; HP:0002497 - Spastic ataxia; HP:0007256 - Abnormal pyramidal sign	Ataxia_Spasticity
										HP:0001258 - Spastic paraplegia	Spasticity
										HP:0000012 - Urinary urgency; HP:0001348 - Brisk reflexes; HP:0002313 - Spastic paraparesis; HP:0002495 - Impaired vibratory sensation; HP:0003474 - Sensory impairment; HP:0003487 - Babinski sign; HP:0007020 - Progressive spastic paraplegia	Spasticity
										HP:0000012 - Urinary urgency; HP:0000571 - Hypometric saccades; HP:0001258 - Spastic paraplegia; HP:0002064 - Spastic gait; HP:0002313 - Spastic paraparesis; HP:0002495 - Impaired vibratory sensation	Spasticity
										HP:0000657 - Oculomotor apraxia; HP:0000872 - Hashimoto thyroiditis; HP:0001251 - Ataxia; HP:0002020 - Gastroesophageal reflux	Ataxia
										HP:0001251 - Ataxia; HP:0001271 - Polyneuropathy; HP:0007670 - Abnormal vestibulo-ocular reflex	Ataxia
										HP:0001257 - Spasticity; HP:0001258 - Spastic paraplegia; HP:0002064 - Spastic gait; HP:0002313 - Spastic paraparesis; HP:0002518 - Abnormality of the periventricular white matter; HP:0002545 - Patchy demyelination of subcortical white matter	Spasticity
										HP:0001249 - Intellectual disability; HP:0001251 - Ataxia; HP:0001321 - Cerebellar hypoplasia	Ataxia
										HP:0000570 - Abnormal saccadic eye movements; HP:0000639 - Nystagmus; HP:0000763 - Sensory neuropathy; HP:0001251 - Ataxia; HP:0001265 - Hyporeflexia; HP:0001272 - Cerebellar atrophy	Ataxia
										HP:0000570 - Abnormal saccadic eye movements; HP:0000651 - Diplopia; HP:0001251 - Ataxia; HP:0001260 - Dysarthria; HP:0002136 - Broad-based gait; HP:0002354 - Memory impairment; HP:0031960 - Arm dystonia	Ataxia
										HP:0000012 - Urinary urgency; HP:0001258 - Spastic paraplegia; HP:0002064 - Spastic gait; HP:0002313 - Spastic paraparesis; HP:0002495 - Impaired vibratory sensation; HP:0005750 - Contractures of the joints of the lower limbs	Spasticity
										HP:0001257 - Spasticity; HP:0001258 - Spastic paraplegia; HP:0001337 - Tremor; HP:0002346 - Head tremor	Spasticity
										HP:0001258 - Spastic paraplegia; HP:0002064 - Spastic gait; HP:0002313 - Spastic paraparesis; HP:0002495 - Impaired vibratory sensation; HP:0003394 - Muscle spasm; HP:0025331 - Upgaze palsy	Spasticity
										HP:0001251 - Ataxia; HP:0001272 - Cerebellar atrophy	Ataxia
										HP:0001251 - Ataxia	Ataxia
										HP:0001251 - Ataxia	Ataxia
										HP:0001251 - Ataxia	Ataxia
										HP:0001258 - Spastic paraplegia; HP:0001271 - Polyneuropathy; HP:0001332 - Dystonia; HP:0001337 - Tremor	Dystonia_Spasticity
										HP:0001249 - Intellectual disability; HP:0001252 - Muscular hypotonia; HP:0001257 - Spasticity; HP:0001263 - Global developmental delay	Spasticity
										HP:0001258 - Spastic paraplegia	Spasticity
										HP:0001251 - Ataxia; HP:0002313 - Spastic paraparesis; HP:0007033 - Cerebellar dysplasia	Ataxia_Spasticity
										HP:0000252 - Microcephaly; HP:0001250 - Seizure; HP:0001263 - Global developmental delay; HP:0001305 - Dandy-Walker malformation; HP:0002079 - Hypoplasia of the corpus callosum; HP:0002313 - Spastic paraparesis	Spasticity
										HP:0000726 - Dementia; HP:0001251 - Ataxia; HP:0002066 - Gait ataxia; HP:0002415 - Leukodystrophy; HP:0006926 - Metachromatic leukodystrophy variant	Ataxia
										HP:0001251 - Ataxia; HP:0001272 - Cerebellar atrophy; HP:0002073 - Progressive cerebellar ataxia; HP:0006254 - Elevated alpha-fetoprotein	Ataxia
										HP:0001251 - Ataxia; HP:0001260 - Dysarthria; HP:0001288 - Gait disturbance; HP:0002066 - Gait ataxia; HP:0002075 - Dysdiadochokinesis	Ataxia
										HP:0001257 - Spasticity; HP:0001260 - Dysarthria; HP:0002380 - Fasciculations; HP:0003202 - Skeletal muscle atrophy; HP:0007354 - Amyotrophic lateral sclerosis	Spasticity
										HP:0000639 - Nystagmus; HP:0000641 - Dysmetric saccades; HP:0000708 - Behavioral abnormality; HP:0001249 - Intellectual disability; HP:0001288 - Gait disturbance; HP:0001300 - Parkinsonism; HP:0001332 - Dystonia; HP:0001337 - Tremor; HP:0100543 - Cognitive impairment	Dystonia
										HP:0001257 - Spasticity; HP:0001260 - Dysarthria; HP:0002380 - Fasciculations; HP:0003202 - Skeletal muscle atrophy; HP:0007354 - Amyotrophic lateral sclerosis	Spasticity
										HP:0001251 - Ataxia; HP:0001260 - Dysarthria; HP:0002385 - Paraparesis; HP:0007141 - Sensorimotor neuropathy	Ataxia
										HP:0001251 - Ataxia; HP:0001256 - Intellectual disability, mild; HP:0001260 - Dysarthria; HP:0001761 - Pes cavus; HP:0002385 - Paraparesis	Ataxia
										HP:0001251 - Ataxia; HP:0002073 - Progressive cerebellar ataxia; HP:0002497 - Spastic ataxia	Ataxia_Spasticity
										HP:0001272 - Cerebellar atrophy; HP:0002073 - Progressive cerebellar ataxia	Ataxia
										HP:0001258 - Spastic paraplegia	Spasticity
										HP:0001251 - Ataxia; HP:0001272 - Cerebellar atrophy	Ataxia
										HP:0001251 - Ataxia; HP:0001337 - Tremor; HP:0002066 - Gait ataxia; HP:0002070 - Limb ataxia; HP:0002345 - Action tremor; HP:0006855 - Cerebellar vermis atrophy; HP:0100543 - Cognitive impairment	Ataxia
										HP:0001249 - Intellectual disability; HP:0001258 - Spastic paraplegia	Spasticity
										HP:0000473 - Torticollis; HP:0000570 - Abnormal saccadic eye movements; HP:0001250 - Seizure; HP:0001251 - Ataxia; HP:0001332 - Dystonia; HP:0001337 - Tremor; HP:0002066 - Gait ataxia; HP:0002067 - Bradykinesia; HP:0100543 - Cognitive impairment	Ataxia_Dystonia
										HP:0001251 - Ataxia; HP:0001271 - Polyneuropathy; HP:0002064 - Spastic gait	Ataxia_Spasticity
										HP:0001251 - Ataxia; HP:0001257 - Spasticity	Ataxia_Spasticity
										HP:0001258 - Spastic paraplegia	Spasticity
										HP:0001251 - Ataxia; HP:0001252 - Muscular hypotonia; HP:0001270 - Motor delay; HP:0001382 - Joint hypermobility; HP:0002359 - Frequent falls	Ataxia
										HP:0001251 - Ataxia; HP:0001260 - Dysarthria; HP:0001271 - Polyneuropathy; HP:0002015 - Dysphagia; HP:0002066 - Gait ataxia; HP:0002070 - Limb ataxia	Ataxia
										HP:0001251 - Ataxia; HP:0001271 - Polyneuropathy; HP:0001761 - Pes cavus	Ataxia
										HP:0001337 - Tremor; HP:0002066 - Gait ataxia; HP:0002067 - Bradykinesia; HP:0002075 - Dysdiadochokinesis; HP:0002080 - Intention tremor; HP:0002174 - Postural tremor; HP:0002321 - Vertigo; HP:0002322 - Resting tremor; HP:0002378 - Hand tremor	Ataxia
										HP:0001251 - Ataxia; HP:0001288 - Gait disturbance; HP:0001332 - Dystonia; HP:0002487 - Hyperkinetic movements	Ataxia_Dystonia
										HP:0000012 - Urinary urgency; HP:0001257 - Spasticity; HP:0001258 - Spastic paraplegia; HP:0002070 - Limb ataxia; HP:0002313 - Spastic paraparesis; HP:0002495 - Impaired vibratory sensation; HP:0010829 - Impaired temperature sensation	Ataxia_Spasticity
										HP:0001251 - Ataxia; HP:0001260 - Dysarthria; HP:0001288 - Gait disturbance; HP:0002066 - Gait ataxia	Ataxia
										HP:0000012 - Urinary urgency; HP:0000802 - Impotence; HP:0001251 - Ataxia; HP:0002066 - Gait ataxia; HP:0002070 - Limb ataxia; HP:0002080 - Intention tremor; HP:0002346 - Head tremor; HP:0002494 - Abnormal rapid eye movement sleep; HP:0100710 - Impulsivity	Ataxia
										HP:0000365 - Hearing impairment; HP:0001251 - Ataxia	Ataxia
										HP:0000707 - Abnormality of the nervous system; HP:0001251 - Ataxia; HP:0001257 - Spasticity; HP:0002066 - Gait ataxia; HP:0002070 - Limb ataxia; HP:0002073 - Progressive cerebellar ataxia; HP:0002497 - Spastic ataxia	Ataxia_Spasticity
										HP:0001251 - Ataxia; HP:0001252 - Muscular hypotonia; HP:0001270 - Motor delay; HP:0001508 - Failure to thrive; HP:0006254 - Elevated alpha-fetoprotein	Ataxia
										HP:0000716 - Depressivity; HP:0001332 - Dystonia; HP:0001336 - Myoclonus; HP:0004373 - Focal dystonia	Dystonia
										HP:0001258 - Spastic paraplegia	Spasticity
										HP:0001251 - Ataxia	Ataxia
										HP:0000012 - Urinary urgency; HP:0001251 - Ataxia; HP:0002066 - Gait ataxia; HP:0002067 - Bradykinesia; HP:0002494 - Abnormal rapid eye movement sleep; HP:0100543 - Cognitive impairment	Ataxia
										HP:0000338 - Hypomimic face; HP:0000508 - Ptosis; HP:0000605 - Supranuclear gaze palsy; HP:0000707 - Abnormality of the nervous system; HP:0000748 - Inappropriate laughter; HP:0001152 - Saccadic smooth pursuit; HP:0001250 - Seizure; HP:0001251 - Ataxia; HP:0002015 - Dysphagia; HP:0002066 - Gait ataxia; HP:0002067 - Bradykinesia; HP:0002070 - Limb ataxia; HP:0002073 - Progressive cerebellar ataxia…	Ataxia_Spasticity
										HP:0000707 - Abnormality of the nervous system; HP:0001251 - Ataxia; HP:0001257 - Spasticity; HP:0002066 - Gait ataxia; HP:0002070 - Limb ataxia; HP:0002073 - Progressive cerebellar ataxia; HP:0003401 - Paresthesia; HP:0010871 - Sensory ataxia	Ataxia_Spasticity
										HP:0000726 - Dementia; HP:0001251 - Ataxia; HP:0001272 - Cerebellar atrophy	Ataxia
										HP:0001251 - Ataxia; HP:0001272 - Cerebellar atrophy; HP:0001751 - Vestibular dysfunction; HP:0002067 - Bradykinesia; HP:0002321 - Vertigo; HP:0002359 - Frequent falls; HP:0007108 - Demyelinating peripheral neuropathy; HP:0007338 - Hypermetric saccades	Ataxia
										HP:0001258 - Spastic paraplegia; HP:0002064 - Spastic gait; HP:0002313 - Spastic paraparesis; HP:0002395 - Lower limb hyperreflexia; HP:0002493 - Upper motor neuron dysfunction; HP:0003487 - Babinski sign	Spasticity
										HP:0000726 - Dementia; HP:0001251 - Ataxia; HP:0001260 - Dysarthria; HP:0001271 - Polyneuropathy; HP:0001272 - Cerebellar atrophy; HP:0002066 - Gait ataxia; HP:0010871 - Sensory ataxia; HP:0100543 - Cognitive impairment	Ataxia
										HP:0001251 - Ataxia; HP:0001257 - Spasticity	Ataxia_Spasticity
										HP:0000570 - Abnormal saccadic eye movements; HP:0001251 - Ataxia; HP:0001260 - Dysarthria; HP:0010871 - Sensory ataxia; HP:0031960 - Arm dystonia; HP:0100543 - Cognitive impairment	Ataxia
										HP:0001263 - Global developmental delay; HP:0001344 - Absent speech; HP:0002066 - Gait ataxia; HP:0007010 - Poor fine motor coordination; HP:0007371 - Corpus callosum atrophy; HP:0012444 - Brain atrophy; HP:0031355 - Maintenance insomnia; HP:0031987 - Diminished ability to concentrate	Ataxia
										HP:0001332 - Dystonia; HP:0004373 - Focal dystonia	Dystonia
										HP:0000238 - Hydrocephalus; HP:0000252 - Microcephaly; HP:0000486 - Strabismus; HP:0000639 - Nystagmus; HP:0001257 - Spasticity; HP:0001263 - Global developmental delay; HP:0001305 - Dandy-Walker malformation; HP:0002650 - Scoliosis	Spasticity
										HP:0000012 - Urinary urgency; HP:0001258 - Spastic paraplegia; HP:0002064 - Spastic gait; HP:0002313 - Spastic paraparesis; HP:0005750 - Contractures of the joints of the lower limbs; HP:0010829 - Impaired temperature sensation	Spasticity
										HP:0001258 - Spastic paraplegia	Spasticity
										HP:0001251 - Ataxia; HP:0001257 - Spasticity	Ataxia_Spasticity
										HP:0001258 - Spastic paraplegia	Spasticity
										HP:0001332 - Dystonia; HP:0004373 - Focal dystonia; HP:0012048 - Oromandibular dystonia; HP:0012179 - Craniofacial dystonia	Dystonia
										HP:0001258 - Spastic paraplegia	Spasticity
										HP:0000365 - Hearing impairment; HP:0000613 - Photophobia; HP:0000641 - Dysmetric saccades; HP:0001152 - Saccadic smooth pursuit; HP:0001251 - Ataxia; HP:0001272 - Cerebellar atrophy; HP:0002315 - Headache; HP:0002321 - Vertigo; HP:0002470 - Nonprogressive cerebellar ataxia	Ataxia
										HP:0000252 - Microcephaly; HP:0000297 - Facial hypotonia; HP:0001263 - Global developmental delay; HP:0002066 - Gait ataxia; HP:0004322 - Short stature	Ataxia
										HP:0001258 - Spastic paraplegia; HP:0002415 - Leukodystrophy	Spasticity
										HP:0001251 - Ataxia; HP:0001272 - Cerebellar atrophy	Ataxia
										HP:0000641 - Dysmetric saccades; HP:0001152 - Saccadic smooth pursuit; HP:0001251 - Ataxia; HP:0001260 - Dysarthria; HP:0001272 - Cerebellar atrophy; HP:0001288 - Gait disturbance; HP:0001337 - Tremor; HP:0002066 - Gait ataxia; HP:0002322 - Resting tremor; HP:0002346 - Head tremor	Ataxia
										HP:0001251 - Ataxia; HP:0001257 - Spasticity; HP:0001260 - Dysarthria; HP:0001347 - Hyperreflexia; HP:0002493 - Upper motor neuron dysfunction; HP:0002497 - Spastic ataxia; HP:0003474 - Sensory impairment	Ataxia_Spasticity
										HP:0000511 - Vertical supranuclear gaze palsy; HP:0001152 - Saccadic smooth pursuit; HP:0001251 - Ataxia; HP:0001260 - Dysarthria; HP:0002066 - Gait ataxia; HP:0010545 - Downbeat nystagmus	Ataxia
										HP:0001258 - Spastic paraplegia	Spasticity
										HP:0001258 - Spastic paraplegia; HP:0002064 - Spastic gait; HP:0002395 - Lower limb hyperreflexia; HP:0002493 - Upper motor neuron dysfunction; HP:0003487 - Babinski sign; HP:0007199 - Progressive spastic paraparesis	Spasticity
										HP:0000708 - Behavioral abnormality; HP:0000710 - Hyperorality; HP:0000726 - Dementia; HP:0000741 - Apathy; HP:0001300 - Parkinsonism; HP:0001332 - Dystonia; HP:0002059 - Cerebral atrophy; HP:0002071 - Abnormality of extrapyramidal motor function; HP:0002145 - Frontotemporal dementia; HP:0002186 - Apraxia; HP:0002381 - Aphasia; HP:0012444 - Brain atrophy; HP:0025145 - Rigors; HP:0100543 - Cogniti…	Dystonia
										HP:0001332 - Dystonia; HP:0001336 - Myoclonus; HP:0002346 - Head tremor; HP:0004373 - Focal dystonia	Dystonia
										HP:0001251 - Ataxia	Ataxia
										HP:0001258 - Spastic paraplegia; HP:0002064 - Spastic gait; HP:0002066 - Gait ataxia; HP:0003474 - Sensory impairment; HP:0007020 - Progressive spastic paraplegia	Ataxia_Spasticity
										HP:0002313 - Spastic paraparesis	Spasticity
										HP:0000473 - Torticollis; HP:0001332 - Dystonia; HP:0001337 - Tremor; HP:0002346 - Head tremor	Dystonia
										HP:0000570 - Abnormal saccadic eye movements; HP:0001251 - Ataxia; HP:0001260 - Dysarthria; HP:0002076 - Migraine; HP:0002354 - Memory impairment; HP:0009072 - Decreased Achilles reflex; HP:0100543 - Cognitive impairment	Ataxia
										HP:0001251 - Ataxia; HP:0001260 - Dysarthria; HP:0001271 - Polyneuropathy; HP:0001272 - Cerebellar atrophy; HP:0002352 - Leukoencephalopathy; HP:0002542 - Olivopontocerebellar atrophy; HP:0006892 - Frontotemporal cerebral atrophy	Ataxia
										HP:0001258 - Spastic paraplegia	Spasticity
										HP:0001249 - Intellectual disability; HP:0001251 - Ataxia; HP:0001263 - Global developmental delay	Ataxia
										HP:0000651 - Diplopia; HP:0001260 - Dysarthria; HP:0002015 - Dysphagia; HP:0002066 - Gait ataxia; HP:0002073 - Progressive cerebellar ataxia; HP:0002075 - Dysdiadochokinesis; HP:0002354 - Memory impairment	Ataxia
										HP:0001332 - Dystonia; HP:0001337 - Tremor	Dystonia
										HP:0000707 - Abnormality of the nervous system; HP:0000708 - Behavioral abnormality; HP:0001249 - Intellectual disability; HP:0001268 - Mental deterioration; HP:0001332 - Dystonia; HP:0012758 - Neurodevelopmental delay; HP:0012759 - Neurodevelopmental abnormality	Dystonia
										HP:0001258 - Spastic paraplegia; HP:0001348 - Brisk reflexes; HP:0100022 - Abnormality of movement	Spasticity
										HP:0000365 - Hearing impairment; HP:0000726 - Dementia; HP:0000763 - Sensory neuropathy; HP:0001251 - Ataxia; HP:0001278 - Orthostatic hypotension; HP:0001288 - Gait disturbance; HP:0002145 - Frontotemporal dementia; HP:0002354 - Memory impairment; HP:0006919 - Abnormal aggressive, impulsive or violent behavior; HP:0100543 - Cognitive impairment; HP:0100639 - Erectile dysfunction	Ataxia
										HP:0000750 - Delayed speech and language development; HP:0001249 - Intellectual disability; HP:0001251 - Ataxia; HP:0001252 - Muscular hypotonia; HP:0001263 - Global developmental delay; HP:0001272 - Cerebellar atrophy; HP:0001332 - Dystonia	Ataxia_Dystonia
										HP:0000570 - Abnormal saccadic eye movements; HP:0000666 - Horizontal nystagmus; HP:0001251 - Ataxia; HP:0001268 - Mental deterioration; HP:0001272 - Cerebellar atrophy; HP:0002080 - Intention tremor; HP:0002174 - Postural tremor; HP:0007670 - Abnormal vestibulo-ocular reflex	Ataxia
										HP:0000012 - Urinary urgency; HP:0001347 - Hyperreflexia; HP:0002061 - Lower limb spasticity; HP:0002064 - Spastic gait; HP:0002495 - Impaired vibratory sensation; HP:0007354 - Amyotrophic lateral sclerosis; HP:0007354 - Amyotrophic lateral sclerosis	Spasticity
										HP:0000020 - Urinary incontinence; HP:0001251 - Ataxia; HP:0001257 - Spasticity; HP:0001285 - Spastic tetraparesis; HP:0100543 - Cognitive impairment	Ataxia_Spasticity
										HP:0000496 - Abnormality of eye movement; HP:0001251 - Ataxia; HP:0001260 - Dysarthria; HP:0001336 - Myoclonus; HP:0001347 - Hyperreflexia; HP:0003487 - Babinski sign	Ataxia	CD99L2 case
										HP:0001251 - Ataxia; HP:0002066 - Gait ataxia; HP:0002073 - Progressive cerebellar ataxia; HP:0002470 - Nonprogressive cerebellar ataxia; HP:0010871 - Sensory ataxia	Ataxia
										HP:0000639 - Nystagmus; HP:0001251 - Ataxia; HP:0001272 - Cerebellar atrophy; HP:0100543 - Cognitive impairment	Ataxia
										HP:0001251 - Ataxia; HP:0001260 - Dysarthria; HP:0002066 - Gait ataxia; HP:0002378 - Hand tremor	Ataxia
										HP:0001332 - Dystonia	Dystonia
										HP:0001251 - Ataxia; HP:0001272 - Cerebellar atrophy; HP:0001332 - Dystonia	Ataxia_Dystonia
										HP:0001258 - Spastic paraplegia	Spasticity
										HP:0001251 - Ataxia; HP:0001272 - Cerebellar atrophy; HP:0002321 - Vertigo	Ataxia
										HP:0001251 - Ataxia; HP:0002131 - Episodic ataxia; HP:0002359 - Frequent falls; HP:0010545 - Downbeat nystagmus	Ataxia
										HP:0000707 - Abnormality of the nervous system; HP:0001251 - Ataxia; HP:0001337 - Tremor; HP:0002066 - Gait ataxia; HP:0002070 - Limb ataxia; HP:0002073 - Progressive cerebellar ataxia	Ataxia
										HP:0000639 - Nystagmus; HP:0001251 - Ataxia; HP:0001257 - Spasticity; HP:0003419 - Low back pain	Ataxia_Spasticity
										HP:0001258 - Spastic paraplegia	Spasticity
										HP:0000707 - Abnormality of the nervous system; HP:0001251 - Ataxia; HP:0001260 - Dysarthria; HP:0001315 - Reduced tendon reflexes; HP:0001332 - Dystonia; HP:0001751 - Vestibular dysfunction; HP:0002066 - Gait ataxia; HP:0002070 - Limb ataxia; HP:0002073 - Progressive cerebellar ataxia; HP:0003438 - Absent Achilles reflex; HP:0004373 - Focal dystonia; HP:0010871 - Sensory ataxia	Ataxia_Dystonia
										HP:0000726 - Dementia; HP:0001257 - Spasticity; HP:0001332 - Dystonia; HP:0001347 - Hyperreflexia; HP:0002145 - Frontotemporal dementia; HP:0002381 - Aphasia; HP:0007256 - Abnormal pyramidal sign; HP:0030902 - Palmomental reflex; HP:0032005 - Hemidystonia; HP:0100543 - Cognitive impairment	Dystonia_Spasticity
										HP:0001251 - Ataxia; HP:0001272 - Cerebellar atrophy; HP:0002066 - Gait ataxia; HP:0002403 - Positive Romberg sign; HP:0006855 - Cerebellar vermis atrophy; HP:0010871 - Sensory ataxia; HP:0012735 - Cough	Ataxia
										HP:0001258 - Spastic paraplegia	Spasticity
										HP:0001332 - Dystonia; HP:0001337 - Tremor; HP:0002268 - Paroxysmal dystonia; HP:0003710 - Exercise-induced muscle cramps	Dystonia
										HP:0000012 - Urinary urgency; HP:0001258 - Spastic paraplegia; HP:0001347 - Hyperreflexia; HP:0002313 - Spastic paraparesis; HP:0002495 - Impaired vibratory sensation; HP:0005750 - Contractures of the joints of the lower limbs	Spasticity
										HP:0000643 - Blepharospasm; HP:0004373 - Focal dystonia; HP:0012048 - Oromandibular dystonia	Dystonia
										HP:0000473 - Torticollis; HP:0001332 - Dystonia; HP:0004373 - Focal dystonia; HP:0012179 - Craniofacial dystonia	Dystonia
										HP:0000473 - Torticollis; HP:0000643 - Blepharospasm; HP:0001332 - Dystonia; HP:0004373 - Focal dystonia	Dystonia
										HP:0001332 - Dystonia; HP:0004373 - Focal dystonia	Dystonia
										HP:0001300 - Parkinsonism; HP:0001332 - Dystonia; HP:0001337 - Tremor; HP:0002544 - Retrocollis; HP:0004409 - Hyposmia	Dystonia
										HP:0000473 - Torticollis; HP:0001332 - Dystonia; HP:0001337 - Tremor; HP:0002346 - Head tremor; HP:0004373 - Focal dystonia	Dystonia
										HP:0000643 - Blepharospasm; HP:0001332 - Dystonia; HP:0004373 - Focal dystonia	Dystonia
										HP:0001332 - Dystonia; HP:0002356 - Writers cramp; HP:0004373 - Focal dystonia	Dystonia
										HP:0001332 - Dystonia; HP:0002356 - Writers cramp; HP:0004373 - Focal dystonia; HP:0010828 - Hemifacial spasm; HP:0012179 - Craniofacial dystonia	Dystonia
										HP:0001332 - Dystonia; HP:0001370 - Rheumatoid arthritis; HP:0002356 - Writers cramp; HP:0004373 - Focal dystonia	Dystonia
										HP:0001332 - Dystonia; HP:0001337 - Tremor; HP:0002346 - Head tremor; HP:0004373 - Focal dystonia	Dystonia
										HP:0001258 - Spastic paraplegia	Spasticity
										HP:0000643 - Blepharospasm; HP:0001332 - Dystonia; HP:0001618 - Dysphonia; HP:0004373 - Focal dystonia; HP:0012048 - Oromandibular dystonia	Dystonia
										HP:0001332 - Dystonia; HP:0001337 - Tremor; HP:0002345 - Action tremor; HP:0002356 - Writers cramp; HP:0002378 - Hand tremor; HP:0003710 - Exercise-induced muscle cramps; HP:0004373 - Focal dystonia	Dystonia
										HP:0001332 - Dystonia; HP:0002346 - Head tremor; HP:0004373 - Focal dystonia	Dystonia
										HP:0000643 - Blepharospasm; HP:0001332 - Dystonia; HP:0002545 - Patchy demyelination of subcortical white matter; HP:0004373 - Focal dystonia	Dystonia
										HP:0000473 - Torticollis; HP:0001332 - Dystonia; HP:0003720 - Generalized muscle hypertrophy	Dystonia
										HP:0001332 - Dystonia; HP:0001337 - Tremor; HP:0002346 - Head tremor	Dystonia
										HP:0000473 - Torticollis; HP:0001332 - Dystonia; HP:0002346 - Head tremor; HP:0004373 - Focal dystonia	Dystonia
										HP:0001251 - Ataxia; HP:0002066 - Gait ataxia; HP:0002073 - Progressive cerebellar ataxia; HP:0002321 - Vertigo; HP:0002470 - Nonprogressive cerebellar ataxia	Ataxia
										HP:0000716 - Depressivity; HP:0000739 - Anxiety; HP:0001332 - Dystonia; HP:0007018 - Attention deficit hyperactivity disorder	Dystonia
										HP:0001332 - Dystonia; HP:0002346 - Head tremor	Dystonia
										HP:0000473 - Torticollis; HP:0000643 - Blepharospasm; HP:0001332 - Dystonia	Dystonia
										HP:0001336 - Myoclonus; HP:0001337 - Tremor; HP:0002346 - Head tremor; HP:0002356 - Writers cramp	Dystonia
										HP:0000486 - Strabismus; HP:0001260 - Dysarthria; HP:0001270 - Motor delay; HP:0001332 - Dystonia; HP:0002828 - Multiple joint contractures; HP:0003198 - Myopathy; HP:0007325 - Generalized dystonia; HP:0007670 - Abnormal vestibulo-ocular reflex; HP:0100021 - Cerebral palsy	Dystonia
										HP:0001332 - Dystonia; HP:0007325 - Generalized dystonia	Dystonia
										HP:0001332 - Dystonia; HP:0004373 - Focal dystonia	Dystonia
										HP:0000643 - Blepharospasm; HP:0001332 - Dystonia	Dystonia
										HP:0001251 - Ataxia; HP:0001347 - Hyperreflexia; HP:0001761 - Pes cavus; HP:0003438 - Absent Achilles reflex	Ataxia
										HP:0001258 - Spastic paraplegia	Spasticity
										HP:0001258 - Spastic paraplegia	Spasticity
										HP:0001332 - Dystonia; HP:0007325 - Generalized dystonia; HP:0012049 - Laryngeal dystonia	Dystonia
										HP:0001258 - Spastic paraplegia; HP:0001271 - Polyneuropathy; HP:0001332 - Dystonia	Dystonia_Spasticity
										HP:0001152 - Saccadic smooth pursuit; HP:0001251 - Ataxia; HP:0002073 - Progressive cerebellar ataxia; HP:0002131 - Episodic ataxia	Ataxia
										HP:0001258 - Spastic paraplegia	Spasticity
										HP:0001258 - Spastic paraplegia	Spasticity
										HP:0000612 - Iris coloboma; HP:0001257 - Spasticity; HP:0001258 - Spastic paraplegia; HP:0001288 - Gait disturbance; HP:0001332 - Dystonia; HP:0002061 - Lower limb spasticity; HP:0002191 - Progressive spasticity	Dystonia_Spasticity
										HP:0000707 - Abnormality of the nervous system; HP:0001251 - Ataxia; HP:0001347 - Hyperreflexia; HP:0002066 - Gait ataxia; HP:0002070 - Limb ataxia; HP:0002073 - Progressive cerebellar ataxia; HP:0002385 - Paraparesis	Ataxia
										HP:0001257 - Spasticity; HP:0001260 - Dysarthria; HP:0002015 - Dysphagia; HP:0002380 - Fasciculations; HP:0002493 - Upper motor neuron dysfunction; HP:0003202 - Skeletal muscle atrophy; HP:0007354 - Amyotrophic lateral sclerosis	Spasticity
										HP:0001258 - Spastic paraplegia	Spasticity
										HP:0000365 - Hearing impairment; HP:0000505 - Visual impairment; HP:0001249 - Intellectual disability; HP:0001250 - Seizure; HP:0001257 - Spasticity; HP:0001263 - Global developmental delay; HP:0002376 - Developmental regression; HP:0002521 - Hypsarrhythmia; HP:0200134 - Epileptic encephalopathy	Spasticity
										HP:0001251 - Ataxia; HP:0001263 - Global developmental delay; HP:0002066 - Gait ataxia; HP:0002070 - Limb ataxia	Ataxia
										HP:0001251 - Ataxia; HP:0001260 - Dysarthria; HP:0001272 - Cerebellar atrophy; HP:0002070 - Limb ataxia; HP:0002354 - Memory impairment; HP:0007240 - Progressive gait ataxia; HP:0100543 - Cognitive impairment	Ataxia
										HP:0001257 - Spasticity; HP:0001258 - Spastic paraplegia; HP:0001288 - Gait disturbance; HP:0002313 - Spastic paraparesis; HP:0007010 - Poor fine motor coordination; HP:0009088 - Speech articulation difficulties	Spasticity
										HP:0001260 - Dysarthria; HP:0002066 - Gait ataxia; HP:0002317 - Unsteady gait; HP:0007010 - Poor fine motor coordination	Ataxia
										HP:0001250 - Seizure; HP:0001257 - Spasticity; HP:0002059 - Cerebral atrophy; HP:0002180 - Neurodegeneration	Spasticity
										HP:0000248 - Brachycephaly; HP:0000252 - Microcephaly; HP:0000601 - Hypotelorism; HP:0001249 - Intellectual disability; HP:0001263 - Global developmental delay; HP:0002066 - Gait ataxia; HP:0011294 - EEG with frontal sharp waves; HP:0100785 - Insomnia	Ataxia
										HP:0000718 - Aggressive behavior; HP:0000733 - Stereotypy; HP:0000734 - Disinhibition; HP:0000741 - Apathy; HP:0001251 - Ataxia; HP:0001260 - Dysarthria; HP:0002059 - Cerebral atrophy; HP:0002067 - Bradykinesia; HP:0002070 - Limb ataxia; HP:0002145 - Frontotemporal dementia; HP:0002487 - Hyperkinetic movements; HP:0100543 - Cognitive impairment; HP:0100851 - Abnormal emotion/affect behavior	Ataxia
										HP:0000359 - Abnormality of the inner ear; HP:0000648 - Optic atrophy; HP:0000726 - Dementia; HP:0001251 - Ataxia; HP:0001271 - Polyneuropathy; HP:0002063 - Rigidity	Ataxia
										HP:0001251 - Ataxia; HP:0001271 - Polyneuropathy	Ataxia
										HP:0001152 - Saccadic smooth pursuit; HP:0001258 - Spastic paraplegia; HP:0001260 - Dysarthria; HP:0001285 - Spastic tetraparesis	Spasticity
										HP:0000473 - Torticollis; HP:0001332 - Dystonia	Dystonia
										HP:0001258 - Spastic paraplegia	Spasticity
										HP:0000508 - Ptosis; HP:0001251 - Ataxia; HP:0002061 - Lower limb spasticity; HP:0010871 - Sensory ataxia	Ataxia_Spasticity
										HP:0002070 - Limb ataxia; HP:0002077 - Migraine with aura; HP:0002352 - Leukoencephalopathy; HP:0002637 - Cerebral ischemia; HP:0002829 - Arthralgia; HP:0003326 - Myalgia	Ataxia
										HP:0002268 - Paroxysmal dystonia; HP:0007166 - Paroxysmal dyskinesia; HP:0032005 - Hemidystonia	Dystonia
										HP:0001332 - Dystonia; HP:0002135 - Basal ganglia calcification	Dystonia
										HP:0001251 - Ataxia; HP:0001272 - Cerebellar atrophy; HP:0100543 - Cognitive impairment	Ataxia
										HP:0000365 - Hearing impairment; HP:0001251 - Ataxia; HP:0001252 - Muscular hypotonia; HP:0001332 - Dystonia; HP:0002540 - Inability to walk	Ataxia_Dystonia
										HP:0000717 - Autism; HP:0001249 - Intellectual disability; HP:0001258 - Spastic paraplegia	Spasticity
										HP:0001249 - Intellectual disability; HP:0001257 - Spasticity; HP:0001263 - Global developmental delay; HP:0002385 - Paraparesis	Spasticity
										HP:0000975 - Hyperhidrosis; HP:0001332 - Dystonia	Dystonia
										HP:0001251 - Ataxia; HP:0001332 - Dystonia; HP:0002487 - Hyperkinetic movements; HP:0100543 - Cognitive impairment; HP:0100660 - Dyskinesia	Ataxia_Dystonia
										HP:0001258 - Spastic paraplegia; HP:0001271 - Polyneuropathy	Spasticity
										HP:0001251 - Ataxia; HP:0001257 - Spasticity; HP:0001263 - Global developmental delay; HP:0001285 - Spastic tetraparesis; HP:0001328 - Specific learning disability; HP:0001336 - Myoclonus	Ataxia_Spasticity
										HP:0000020 - Urinary incontinence; HP:0000023 - Inguinal hernia; HP:0000648 - Optic atrophy; HP:0001263 - Global developmental delay; HP:0001285 - Spastic tetraparesis; HP:0001320 - Cerebellar vermis hypoplasia; HP:0002944 - Thoracolumbar scoliosis; HP:0003737 - Mitochondrial myopathy; HP:0006789 - Mitochondrial encephalopathy; HP:0011097 - Epileptic spasm; HP:0011923 - Decreased activity of mito…	Spasticity
										HP:0001251 - Ataxia; HP:0002352 - Leukoencephalopathy	Ataxia
										HP:0001258 - Spastic paraplegia	Spasticity
										HP:0002131 - Episodic ataxia	Ataxia
										HP:0001258 - Spastic paraplegia	Spasticity
										HP:0000639 - Nystagmus; HP:0002131 - Episodic ataxia	Ataxia
										HP:0001332 - Dystonia; HP:0002356 - Writers cramp; HP:0002378 - Hand tremor; HP:0004373 - Focal dystonia	Dystonia
										HP:0001251 - Ataxia; HP:0001288 - Gait disturbance; HP:0002015 - Dysphagia; HP:0002080 - Intention tremor; HP:0002167 - Neurological speech impairment	Ataxia
										HP:0001251 - Ataxia	Ataxia
										HP:0000365 - Hearing impairment; HP:0001152 - Saccadic smooth pursuit; HP:0001251 - Ataxia; HP:0001288 - Gait disturbance; HP:0002080 - Intention tremor; HP:0002168 - Scanning speech; HP:0002354 - Memory impairment	Ataxia
										HP:0001332 - Dystonia; HP:0001337 - Tremor; HP:0004373 - Focal dystonia; HP:0012179 - Craniofacial dystonia; HP:0031960 - Arm dystonia	Dystonia
										HP:0001297 - Stroke; HP:0001332 - Dystonia; HP:0004373 - Focal dystonia; HP:0031960 - Arm dystonia	Dystonia
										HP:0000473 - Torticollis; HP:0001332 - Dystonia	Dystonia
										HP:0000473 - Torticollis; HP:0001332 - Dystonia; HP:0004373 - Focal dystonia; HP:0012179 - Craniofacial dystonia	Dystonia
										HP:0001332 - Dystonia; HP:0002080 - Intention tremor; HP:0002174 - Postural tremor; HP:0002322 - Resting tremor; HP:0002346 - Head tremor; HP:0002378 - Hand tremor; HP:0004373 - Focal dystonia; HP:0012179 - Craniofacial dystonia	Dystonia
										HP:0001251 - Ataxia; HP:0002015 - Dysphagia; HP:0002167 - Neurological speech impairment; HP:0002283 - Global brain atrophy	Ataxia
										HP:0001251 - Ataxia; HP:0002073 - Progressive cerebellar ataxia	Ataxia
										HP:0001332 - Dystonia; HP:0002356 - Writers cramp; HP:0004373 - Focal dystonia; HP:0031960 - Arm dystonia	Dystonia
										HP:0000643 - Blepharospasm; HP:0002346 - Head tremor; HP:0012048 - Oromandibular dystonia	Dystonia
										HP:0000238 - Hydrocephalus; HP:0001257 - Spasticity; HP:0001263 - Global developmental delay; HP:0002410 - Aqueductal stenosis	Spasticity
										HP:0000365 - Hearing impairment; HP:0001250 - Seizure; HP:0001251 - Ataxia; HP:0002015 - Dysphagia; HP:0002180 - Neurodegeneration; HP:0008064 - Ichthyosis	Ataxia
										HP:0000486 - Strabismus; HP:0000733 - Stereotypy; HP:0001252 - Muscular hypotonia; HP:0001263 - Global developmental delay; HP:0001344 - Absent speech; HP:0002066 - Gait ataxia	Ataxia
										HP:0000473 - Torticollis; HP:0001332 - Dystonia; HP:0002268 - Paroxysmal dystonia	Dystonia
										HP:0000016 - Urinary retention; HP:0000473 - Torticollis; HP:0000597 - Ophthalmoparesis; HP:0001252 - Muscular hypotonia; HP:0001283 - Bulbar palsy; HP:0003808 - Abnormal muscle tone; HP:0030195 - Fatigable weakness of swallowing muscles	Dystonia
										HP:0001251 - Ataxia; HP:0001272 - Cerebellar atrophy	Ataxia
										HP:0001251 - Ataxia; HP:0001260 - Dysarthria; HP:0001272 - Cerebellar atrophy	Ataxia
										HP:0001260 - Dysarthria; HP:0001337 - Tremor; HP:0002080 - Intention tremor; HP:0002131 - Episodic ataxia; HP:0002174 - Postural tremor; HP:0007302 - Bipolar affective disorder; HP:0030186 - Kinetic tremor	Ataxia
										HP:0001270 - Motor delay; HP:0001332 - Dystonia; HP:0001337 - Tremor	Dystonia
										HP:0001251 - Ataxia	Ataxia
										HP:0000570 - Abnormal saccadic eye movements; HP:0001251 - Ataxia; HP:0001260 - Dysarthria; HP:0001272 - Cerebellar atrophy; HP:0002015 - Dysphagia; HP:0002066 - Gait ataxia; HP:0006855 - Cerebellar vermis atrophy	Ataxia
										HP:0000954 - Single transverse palmar crease; HP:0001156 - Brachydactyly; HP:0001257 - Spasticity; HP:0002061 - Lower limb spasticity; HP:0100021 - Cerebral palsy	Spasticity
										HP:0001332 - Dystonia	Dystonia
										HP:0001257 - Spasticity; HP:0001263 - Global developmental delay; HP:0001285 - Spastic tetraparesis; HP:0001332 - Dystonia	Dystonia_Spasticity
										HP:0000473 - Torticollis; HP:0000822 - Hypertension; HP:0001332 - Dystonia; HP:0001337 - Tremor; HP:0002345 - Action tremor; HP:0002346 - Head tremor; HP:0002356 - Writers cramp; HP:0002378 - Hand tremor; HP:0004373 - Focal dystonia; HP:0012452 - Restless legs	Dystonia
										HP:0000473 - Torticollis; HP:0001332 - Dystonia; HP:0001337 - Tremor; HP:0002346 - Head tremor	Dystonia
										HP:0001332 - Dystonia; HP:0001337 - Tremor; HP:0002378 - Hand tremor; HP:0004373 - Focal dystonia	Dystonia
										HP:0000473 - Torticollis; HP:0001332 - Dystonia; HP:0002174 - Postural tremor; HP:0002322 - Resting tremor; HP:0002346 - Head tremor; HP:0002378 - Hand tremor; HP:0004373 - Focal dystonia	Dystonia
										HP:0000113 - Polycystic kidney dysplasia; HP:0001251 - Ataxia	Ataxia
										HP:0001258 - Spastic paraplegia	Spasticity
										HP:0000473 - Torticollis; HP:0000643 - Blepharospasm; HP:0001260 - Dysarthria; HP:0001288 - Gait disturbance; HP:0001300 - Parkinsonism; HP:0001332 - Dystonia; HP:0001618 - Dysphonia; HP:0002310 - Orofacial dyskinesia; HP:0004373 - Focal dystonia; HP:0012049 - Laryngeal dystonia	Dystonia
										HP:0001288 - Gait disturbance; HP:0001300 - Parkinsonism; HP:0001332 - Dystonia; HP:0002063 - Rigidity; HP:0100660 - Dyskinesia	Dystonia
										HP:0001332 - Dystonia; HP:0003710 - Exercise-induced muscle cramps; HP:0004373 - Focal dystonia	Dystonia
										HP:0000505 - Visual impairment; HP:0000651 - Diplopia; HP:0000657 - Oculomotor apraxia; HP:0001251 - Ataxia; HP:0002015 - Dysphagia; HP:0002077 - Migraine with aura	Ataxia
										HP:0000639 - Nystagmus; HP:0000651 - Diplopia; HP:0001251 - Ataxia	Ataxia
										HP:0001258 - Spastic paraplegia; HP:0007354 - Amyotrophic lateral sclerosis	Spasticity
										HP:0001258 - Spastic paraplegia; HP:0100021 - Cerebral palsy	Spasticity
										HP:0000134 - Female hypogonadism; HP:0000639 - Nystagmus; HP:0000648 - Optic atrophy; HP:0001251 - Ataxia; HP:0001271 - Polyneuropathy; HP:0001272 - Cerebellar atrophy; HP:0001336 - Myoclonus; HP:0002015 - Dysphagia; HP:0002061 - Lower limb spasticity; HP:0002066 - Gait ataxia; HP:0007240 - Progressive gait ataxia; HP:0008209 - Premature ovarian insufficiency	Ataxia_Spasticity
										HP:0000012 - Urinary urgency; HP:0000501 - Glaucoma; HP:0001258 - Spastic paraplegia; HP:0002166 - Impaired vibration sensation in the lower limbs; HP:0002313 - Spastic paraparesis; HP:0006986 - Upper limb spasticity	Spasticity	CD99L2 case
										HP:0001251 - Ataxia; HP:0001272 - Cerebellar atrophy	Ataxia
										HP:0001251 - Ataxia; HP:0001257 - Spasticity; HP:0002063 - Rigidity; HP:0002304 - Akinesia	Ataxia_Spasticity
										HP:0001332 - Dystonia; HP:0004373 - Focal dystonia; HP:0012048 - Oromandibular dystonia; HP:0012049 - Laryngeal dystonia; HP:0031008 - Lingual dystonia	Dystonia
										HP:0001251 - Ataxia; HP:0001271 - Polyneuropathy; HP:0002073 - Progressive cerebellar ataxia; HP:0002076 - Migraine; HP:0002321 - Vertigo; HP:0002403 - Positive Romberg sign; HP:0007240 - Progressive gait ataxia; HP:0010871 - Sensory ataxia	Ataxia
										HP:0002021 - Pyloric stenosis; HP:0002268 - Paroxysmal dystonia; HP:0003348 - Hyperalaninemia; HP:0008358 - Hyperprolinemia; HP:0009716 - Subependymal nodules	Dystonia
										HP:0000707 - Abnormality of the nervous system; HP:0001268 - Mental deterioration; HP:0001288 - Gait disturbance; HP:0002066 - Gait ataxia; HP:0002071 - Abnormality of extrapyramidal motor function; HP:0002145 - Frontotemporal dementia	Ataxia
										HP:0000590 - Progressive external ophthalmoplegia; HP:0000648 - Optic atrophy; HP:0001251 - Ataxia; HP:0001260 - Dysarthria; HP:0002014 - Diarrhea; HP:0002017 - Nausea and vomiting; HP:0002273 - Tetraparesis; HP:0002522 - Areflexia of lower limbs; HP:0003474 - Sensory impairment; HP:0003477 - Peripheral axonal neuropathy; HP:0003554 - Type 2 muscle fiber atrophy; HP:0007327 - Mixed demyelinating …	Ataxia
										HP:0001251 - Ataxia; HP:0001258 - Spastic paraplegia	Ataxia_Spasticity
										HP:0001258 - Spastic paraplegia	Spasticity
										HP:0001285 - Spastic tetraparesis; HP:0002313 - Spastic paraparesis	Spasticity
										HP:0001251 - Ataxia	Ataxia
										HP:0002313 - Spastic paraparesis	Spasticity
										HP:0000750 - Delayed speech and language development; HP:0001251 - Ataxia; HP:0001252 - Muscular hypotonia; HP:0001332 - Dystonia; HP:0002305 - Athetosis; HP:0007010 - Poor fine motor coordination	Ataxia_Dystonia
										HP:0000365 - Hearing impairment; HP:0001251 - Ataxia; HP:0001257 - Spasticity; HP:0001271 - Polyneuropathy; HP:0002066 - Gait ataxia	Ataxia_Spasticity
										HP:0001251 - Ataxia; HP:0001252 - Muscular hypotonia	Ataxia
										HP:0001258 - Spastic paraplegia; HP:0007354 - Amyotrophic lateral sclerosis	Spasticity
										HP:0001258 - Spastic paraplegia	Spasticity
										HP:0001251 - Ataxia; HP:0001300 - Parkinsonism; HP:0001332 - Dystonia	Ataxia_Dystonia
										HP:0000020 - Urinary incontinence; HP:0000570 - Abnormal saccadic eye movements; HP:0000639 - Nystagmus; HP:0000741 - Apathy; HP:0001251 - Ataxia; HP:0001272 - Cerebellar atrophy; HP:0001300 - Parkinsonism; HP:0001332 - Dystonia; HP:0002059 - Cerebral atrophy; HP:0002067 - Bradykinesia; HP:0002186 - Apraxia; HP:0002375 - Hypokinesia; HP:0002493 - Upper motor neuron dysfunction; HP:0007256 - Abnor…	Ataxia_Dystonia
										HP:0001257 - Spasticity; HP:0001258 - Spastic paraplegia; HP:0001260 - Dysarthria; HP:0001285 - Spastic tetraparesis; HP:0001288 - Gait disturbance; HP:0001347 - Hyperreflexia; HP:0002015 - Dysphagia; HP:0002061 - Lower limb spasticity; HP:0002191 - Progressive spasticity; HP:0002355 - Difficulty walking; HP:0002380 - Fasciculations; HP:0003487 - Babinski sign; HP:0007181 - Interosseus muscle atr…	Spasticity
										HP:0000012 - Urinary urgency; HP:0000020 - Urinary incontinence; HP:0000570 - Abnormal saccadic eye movements; HP:0000641 - Dysmetric saccades; HP:0001152 - Saccadic smooth pursuit; HP:0001251 - Ataxia; HP:0001260 - Dysarthria; HP:0001347 - Hyperreflexia; HP:0002070 - Limb ataxia; HP:0002180 - Neurodegeneration; HP:0003202 - Skeletal muscle atrophy; HP:0007024 - Pseudobulbar paralysis	Ataxia
										HP:0000012 - Urinary urgency; HP:0001258 - Spastic paraplegia; HP:0001347 - Hyperreflexia; HP:0002064 - Spastic gait; HP:0002313 - Spastic paraparesis; HP:0002495 - Impaired vibratory sensation; HP:0007354 - Amyotrophic lateral sclerosis	Spasticity
										HP:0000238 - Hydrocephalus; HP:0001257 - Spasticity; HP:0002151 - Increased serum lactate	Spasticity
										HP:0000252 - Microcephaly; HP:0001251 - Ataxia; HP:0001263 - Global developmental delay; HP:0001272 - Cerebellar atrophy; HP:0100660 - Dyskinesia	Ataxia
										HP:0001258 - Spastic paraplegia	Spasticity
										HP:0001258 - Spastic paraplegia	Spasticity
										HP:0001251 - Ataxia; HP:0002073 - Progressive cerebellar ataxia; HP:0002470 - Nonprogressive cerebellar ataxia; HP:0002613 - Biliary cirrhosis	Ataxia
										HP:0001251 - Ataxia; HP:0002066 - Gait ataxia; HP:0002073 - Progressive cerebellar ataxia; HP:0002075 - Dysdiadochokinesis; HP:0002345 - Action tremor; HP:0002470 - Nonprogressive cerebellar ataxia	Ataxia
										HP:0001257 - Spasticity; HP:0001258 - Spastic paraplegia; HP:0001288 - Gait disturbance; HP:0001332 - Dystonia; HP:0001999 - Abnormal facial shape; HP:0002061 - Lower limb spasticity; HP:0002191 - Progressive spasticity; HP:0002313 - Spastic paraparesis; HP:0003438 - Absent Achilles reflex; HP:0003474 - Sensory impairment; HP:0007199 - Progressive spastic paraparesis; HP:0032005 - Hemidystonia	Dystonia_Spasticity
										HP:0000514 - Slow saccadic eye movements; HP:0000763 - Sensory neuropathy; HP:0001152 - Saccadic smooth pursuit; HP:0001251 - Ataxia; HP:0003390 - Sensory axonal neuropathy; HP:0032014 - Dysmetric vertical saccades	Ataxia
										HP:0000012 - Urinary urgency; HP:0000020 - Urinary incontinence; HP:0000514 - Slow saccadic eye movements; HP:0000597 - Ophthalmoparesis; HP:0001251 - Ataxia; HP:0001257 - Spasticity; HP:0001260 - Dysarthria; HP:0001285 - Spastic tetraparesis; HP:0001332 - Dystonia; HP:0002015 - Dysphagia; HP:0002066 - Gait ataxia; HP:0002072 - Chorea; HP:0007010 - Poor fine motor coordination	Ataxia_Dystonia_Spasticity
										HP:0000098 - Tall stature; HP:0000473 - Torticollis; HP:0000508 - Ptosis; HP:0000707 - Abnormality of the nervous system; HP:0001332 - Dystonia; HP:0002451 - Limb dystonia; HP:0004373 - Focal dystonia; HP:0007327 - Mixed demyelinating and axonal polyneuropathy; HP:0012638 - Abnormal nervous system physiology; HP:0100022 - Abnormality of movement	Dystonia
										HP:0000570 - Abnormal saccadic eye movements; HP:0000641 - Dysmetric saccades; HP:0001251 - Ataxia; HP:0002321 - Vertigo; HP:0010545 - Downbeat nystagmus	Ataxia
										HP:0000648 - Optic atrophy; HP:0001257 - Spasticity	Spasticity
										HP:0001258 - Spastic paraplegia	Spasticity
										HP:0001258 - Spastic paraplegia	Spasticity
										HP:0001258 - Spastic paraplegia	Spasticity
										HP:0000518 - Cataract; HP:0001258 - Spastic paraplegia; HP:0001999 - Abnormal facial shape; HP:0002313 - Spastic paraparesis; HP:0010551 - Paraplegia/paraparesis	Spasticity
										HP:0000338 - Hypomimic face; HP:0000571 - Hypometric saccades; HP:0000597 - Ophthalmoparesis; HP:0001251 - Ataxia; HP:0001260 - Dysarthria; HP:0001271 - Polyneuropathy; HP:0001272 - Cerebellar atrophy; HP:0002015 - Dysphagia; HP:0002067 - Bradykinesia; HP:0002487 - Hyperkinetic movements; HP:0002493 - Upper motor neuron dysfunction; HP:0003390 - Sensory axonal neuropathy; HP:0006254 - Elevated al…	Ataxia
										HP:0001251 - Ataxia; HP:0001271 - Polyneuropathy	Ataxia
										HP:0000012 - Urinary urgency; HP:0001347 - Hyperreflexia; HP:0002313 - Spastic paraparesis; HP:0002493 - Upper motor neuron dysfunction; HP:0003202 - Skeletal muscle atrophy; HP:0007354 - Amyotrophic lateral sclerosis	Spasticity
										HP:0001258 - Spastic paraplegia	Spasticity
										HP:0001251 - Ataxia; HP:0001257 - Spasticity; HP:0001272 - Cerebellar atrophy; HP:0002066 - Gait ataxia; HP:0002073 - Progressive cerebellar ataxia; HP:0006934 - Congenital nystagmus	Ataxia_Spasticity
										HP:0001249 - Intellectual disability; HP:0001250 - Seizure; HP:0001251 - Ataxia; HP:0001263 - Global developmental delay; HP:0200134 - Epileptic encephalopathy	Ataxia
										HP:0001257 - Spasticity; HP:0001258 - Spastic paraplegia; HP:0002313 - Spastic paraparesis; HP:0007199 - Progressive spastic paraparesis	Spasticity
										HP:0001332 - Dystonia; HP:0001336 - Myoclonus; HP:0100660 - Dyskinesia	Dystonia
										HP:0001264 - Spastic diplegia; HP:0001276 - Hypertonia; HP:0001298 - Encephalopathy; HP:0001369 - Arthritis; HP:0002633 - Vasculitis; HP:0003261 - Increased circulating IgA level; HP:0012531 - Pain; HP:0012647 - Abnormal inflammatory response	Spasticity
										HP:0001332 - Dystonia; HP:0007325 - Generalized dystonia	Dystonia
										HP:0001152 - Saccadic smooth pursuit; HP:0001251 - Ataxia; HP:0001260 - Dysarthria; HP:0002066 - Gait ataxia; HP:0002070 - Limb ataxia; HP:0002470 - Nonprogressive cerebellar ataxia; HP:0003584 - Late onset; HP:0007221 - Progressive truncal ataxia	Ataxia
										HP:0000570 - Abnormal saccadic eye movements; HP:0000639 - Nystagmus; HP:0001251 - Ataxia; HP:0002073 - Progressive cerebellar ataxia	Ataxia
										HP:0000739 - Anxiety; HP:0001251 - Ataxia; HP:0001260 - Dysarthria; HP:0025160 - Abnormal temper tantrums; HP:0100543 - Cognitive impairment	Ataxia
										HP:0000739 - Anxiety; HP:0001251 - Ataxia; HP:0001272 - Cerebellar atrophy; HP:0003438 - Absent Achilles reflex; HP:0100543 - Cognitive impairment	Ataxia
										HP:0000252 - Microcephaly; HP:0000365 - Hearing impairment; HP:0000505 - Visual impairment; HP:0000954 - Single transverse palmar crease; HP:0001250 - Seizure; HP:0001263 - Global developmental delay; HP:0001285 - Spastic tetraparesis; HP:0001332 - Dystonia; HP:0002719 - Recurrent infections; HP:0007325 - Generalized dystonia	Dystonia_Spasticity
										HP:0001251 - Ataxia; HP:0001272 - Cerebellar atrophy	Ataxia
										HP:0000486 - Strabismus; HP:0001251 - Ataxia; HP:0001337 - Tremor; HP:0002650 - Scoliosis; HP:0009141 - Depletion of mitochondrial DNA in muscle tissue; HP:0200125 - Mitochondrial respiratory chain defects	Ataxia
										HP:0001251 - Ataxia; HP:0001258 - Spastic paraplegia	Ataxia_Spasticity
										HP:0001251 - Ataxia; HP:0001260 - Dysarthria; HP:0001271 - Polyneuropathy; HP:0001272 - Cerebellar atrophy; HP:0001347 - Hyperreflexia; HP:0002066 - Gait ataxia; HP:0002073 - Progressive cerebellar ataxia; HP:0002186 - Apraxia; HP:0002354 - Memory impairment; HP:0002359 - Frequent falls; HP:0100543 - Cognitive impairment	Ataxia
										HP:0000570 - Abnormal saccadic eye movements; HP:0001251 - Ataxia; HP:0001272 - Cerebellar atrophy; HP:0002015 - Dysphagia; HP:0002066 - Gait ataxia	Ataxia
										HP:0002131 - Episodic ataxia; HP:0007166 - Paroxysmal dyskinesia; HP:0200048 - Cyanotic episode	Ataxia
										HP:0001332 - Dystonia; HP:0001337 - Tremor; HP:0002356 - Writers cramp; HP:0008527 - Congenital sensorineural hearing impairment	Dystonia
										HP:0000020 - Urinary incontinence; HP:0000505 - Visual impairment; HP:0000707 - Abnormality of the nervous system; HP:0001251 - Ataxia; HP:0002066 - Gait ataxia; HP:0002070 - Limb ataxia; HP:0002073 - Progressive cerebellar ataxia; HP:0002385 - Paraparesis; HP:0010871 - Sensory ataxia	Ataxia
										HP:0000297 - Facial hypotonia; HP:0001251 - Ataxia; HP:0001252 - Muscular hypotonia; HP:0001310 - Dysmetria; HP:0001337 - Tremor; HP:0002066 - Gait ataxia; HP:0002073 - Progressive cerebellar ataxia; HP:0002470 - Nonprogressive cerebellar ataxia; HP:0003487 - Babinski sign; HP:0010871 - Sensory ataxia	Ataxia
										HP:0001288 - Gait disturbance; HP:0002313 - Spastic paraparesis; HP:0002385 - Paraparesis; HP:0006801 - Hyperactive deep tendon reflexes; HP:0007199 - Progressive spastic paraparesis	Spasticity
										HP:0001251 - Ataxia; HP:0001260 - Dysarthria; HP:0001265 - Hyporeflexia; HP:0002174 - Postural tremor; HP:0002345 - Action tremor; HP:0002415 - Leukodystrophy	Ataxia
										HP:0001152 - Saccadic smooth pursuit; HP:0001257 - Spasticity; HP:0001258 - Spastic paraplegia; HP:0001260 - Dysarthria; HP:0001347 - Hyperreflexia; HP:0002064 - Spastic gait; HP:0002313 - Spastic paraparesis; HP:0002601 - Paresis of extensor muscles of the big toe; HP:0007256 - Abnormal pyramidal sign	Spasticity
										HP:0001249 - Intellectual disability; HP:0001251 - Ataxia; HP:0001258 - Spastic paraplegia; HP:0001263 - Global developmental delay; HP:0002352 - Leukoencephalopathy; HP:0012759 - Neurodevelopmental abnormality	Ataxia_Spasticity
										HP:0000716 - Depressivity; HP:0000726 - Dementia; HP:0001249 - Intellectual disability; HP:0001332 - Dystonia; HP:0012443 - Abnormality of brain morphology; HP:0012675 - Iron accumulation in brain; HP:0100022 - Abnormality of movement; HP:0100543 - Cognitive impairment	Dystonia
										HP:0001251 - Ataxia; HP:0002066 - Gait ataxia	Ataxia
										HP:0001251 - Ataxia; HP:0001272 - Cerebellar atrophy	Ataxia
										HP:0001332 - Dystonia; HP:0002544 - Retrocollis; HP:0007325 - Generalized dystonia	Dystonia
										HP:0001332 - Dystonia; HP:0001337 - Tremor; HP:0002346 - Head tremor; HP:0002356 - Writers cramp; HP:0002378 - Hand tremor; HP:0004373 - Focal dystonia; HP:0012048 - Oromandibular dystonia; HP:0012179 - Craniofacial dystonia; HP:0012452 - Restless legs	Dystonia
										HP:0001251 - Ataxia	Ataxia
										HP:0001251 - Ataxia; HP:0002415 - Leukodystrophy; HP:0011443 - Abnormality of coordination; HP:0012758 - Neurodevelopmental delay; HP:0200134 - Epileptic encephalopathy	Ataxia
										HP:0000252 - Microcephaly; HP:0001249 - Intellectual disability; HP:0001251 - Ataxia; HP:0001263 - Global developmental delay; HP:0001271 - Polyneuropathy; HP:0001761 - Pes cavus; HP:0007010 - Poor fine motor coordination; HP:0007015 - Poor gross motor coordination	Ataxia
										HP:0001332 - Dystonia; HP:0001337 - Tremor; HP:0004373 - Focal dystonia; HP:0100660 - Dyskinesia	Dystonia
										HP:0001152 - Saccadic smooth pursuit; HP:0001251 - Ataxia; HP:0001260 - Dysarthria; HP:0001271 - Polyneuropathy; HP:0001315 - Reduced tendon reflexes; HP:0001332 - Dystonia; HP:0001336 - Myoclonus; HP:0001337 - Tremor; HP:0002066 - Gait ataxia; HP:0002070 - Limb ataxia; HP:0002073 - Progressive cerebellar ataxia; HP:0002075 - Dysdiadochokinesis; HP:0002174 - Postural tremor; HP:0002470 - Nonprogr…	Ataxia_Dystonia
										HP:0000570 - Abnormal saccadic eye movements; HP:0000763 - Sensory neuropathy; HP:0001251 - Ataxia; HP:0001257 - Spasticity; HP:0001260 - Dysarthria; HP:0001347 - Hyperreflexia; HP:0002015 - Dysphagia; HP:0007772 - Impaired smooth pursuit; HP:0009055 - Generalized limb muscle atrophy	Ataxia_Spasticity
										HP:0001251 - Ataxia; HP:0001271 - Polyneuropathy; HP:0001751 - Vestibular dysfunction	Ataxia
										HP:0001251 - Ataxia; HP:0001252 - Muscular hypotonia; HP:0001260 - Dysarthria; HP:0001263 - Global developmental delay; HP:0001332 - Dystonia	Ataxia_Dystonia
										HP:0001251 - Ataxia	Ataxia
										HP:0001251 - Ataxia	Ataxia
										HP:0001258 - Spastic paraplegia; HP:0002352 - Leukoencephalopathy	Spasticity
										HP:0001251 - Ataxia; HP:0002141 - Gait imbalance	Ataxia
										HP:0001258 - Spastic paraplegia; HP:0001260 - Dysarthria	Spasticity
										HP:0001258 - Spastic paraplegia	Spasticity
										HP:0000727 - Frontal lobe dementia; HP:0001272 - Cerebellar atrophy; HP:0002061 - Lower limb spasticity; HP:0002145 - Frontotemporal dementia; HP:0002380 - Fasciculations; HP:0002385 - Paraparesis; HP:0007354 - Amyotrophic lateral sclerosis	Spasticity
										HP:0000012 - Urinary urgency; HP:0001152 - Saccadic smooth pursuit; HP:0001251 - Ataxia; HP:0001257 - Spasticity; HP:0001258 - Spastic paraplegia; HP:0001272 - Cerebellar atrophy; HP:0002066 - Gait ataxia; HP:0002075 - Dysdiadochokinesis; HP:0002136 - Broad-based gait; HP:0002313 - Spastic paraparesis; HP:0002321 - Vertigo; HP:0002403 - Positive Romberg sign; HP:0003438 - Absent Achilles reflex	Ataxia_Spasticity
										HP:0001257 - Spasticity; HP:0001263 - Global developmental delay; HP:0001288 - Gait disturbance	Spasticity
										HP:0001257 - Spasticity; HP:0001332 - Dystonia; HP:0001388 - Joint laxity; HP:0002385 - Paraparesis; HP:0100543 - Cognitive impairment	Dystonia_Spasticity
										HP:0000726 - Dementia; HP:0001257 - Spasticity; HP:0001260 - Dysarthria; HP:0001283 - Bulbar palsy; HP:0001288 - Gait disturbance; HP:0001308 - Tongue fasciculations; HP:0001324 - Muscle weakness; HP:0002015 - Dysphagia; HP:0002273 - Tetraparesis; HP:0002380 - Fasciculations; HP:0003202 - Skeletal muscle atrophy; HP:0007289 - Limb fasciculations; HP:0007354 - Amyotrophic lateral sclerosis; HP:001…	Spasticity
										HP:0001258 - Spastic paraplegia; HP:0001260 - Dysarthria; HP:0001288 - Gait disturbance; HP:0001308 - Tongue fasciculations; HP:0001324 - Muscle weakness; HP:0001347 - Hyperreflexia; HP:0002015 - Dysphagia; HP:0002380 - Fasciculations; HP:0007289 - Limb fasciculations; HP:0007354 - Amyotrophic lateral sclerosis; HP:0012473 - Tongue atrophy	Spasticity
										HP:0000012 - Urinary urgency; HP:0001257 - Spasticity; HP:0001258 - Spastic paraplegia; HP:0001347 - Hyperreflexia; HP:0002064 - Spastic gait; HP:0002169 - Clonus; HP:0002313 - Spastic paraparesis; HP:0002607 - Bowel incontinence; HP:0003487 - Babinski sign; HP:0012701 - Bowel urgency	Spasticity
										HP:0001257 - Spasticity; HP:0010551 - Paraplegia/paraparesis; HP:0100543 - Cognitive impairment	Spasticity
										HP:0001258 - Spastic paraplegia	Spasticity
										HP:0001251 - Ataxia; HP:0100543 - Cognitive impairment	Ataxia
										HP:0001251 - Ataxia; HP:0001257 - Spasticity; HP:0001271 - Polyneuropathy; HP:0001272 - Cerebellar atrophy; HP:0001347 - Hyperreflexia; HP:0001761 - Pes cavus; HP:0002061 - Lower limb spasticity; HP:0002066 - Gait ataxia; HP:0002070 - Limb ataxia; HP:0003390 - Sensory axonal neuropathy; HP:0007256 - Abnormal pyramidal sign	Ataxia_Spasticity
										HP:0001260 - Dysarthria; HP:0001272 - Cerebellar atrophy; HP:0001761 - Pes cavus; HP:0002073 - Progressive cerebellar ataxia; HP:0002075 - Dysdiadochokinesis; HP:0002470 - Nonprogressive cerebellar ataxia; HP:0007010 - Poor fine motor coordination	Ataxia
										HP:0001332 - Dystonia; HP:0002268 - Paroxysmal dystonia; HP:0012179 - Craniofacial dystonia	Dystonia
										HP:0001258 - Spastic paraplegia; HP:0003552 - Muscle stiffness	Spasticity
										HP:0001251 - Ataxia; HP:0002066 - Gait ataxia	Ataxia
										HP:0001251 - Ataxia; HP:0001272 - Cerebellar atrophy	Ataxia
										HP:0001251 - Ataxia; HP:0002066 - Gait ataxia; HP:0002073 - Progressive cerebellar ataxia; HP:0002470 - Nonprogressive cerebellar ataxia	Ataxia
										HP:0001251 - Ataxia; HP:0001260 - Dysarthria; HP:0001272 - Cerebellar atrophy; HP:0002015 - Dysphagia; HP:0002073 - Progressive cerebellar ataxia; HP:0002403 - Positive Romberg sign; HP:0010871 - Sensory ataxia	Ataxia
										HP:0000597 - Ophthalmoparesis; HP:0000605 - Supranuclear gaze palsy; HP:0000623 - Supranuclear ophthalmoplegia; HP:0000726 - Dementia; HP:0001257 - Spasticity; HP:0001288 - Gait disturbance; HP:0002172 - Postural instability; HP:0002493 - Upper motor neuron dysfunction; HP:0002527 - Falls; HP:0100543 - Cognitive impairment	Spasticity
										HP:0001251 - Ataxia; HP:0001258 - Spastic paraplegia; HP:0002415 - Leukodystrophy	Ataxia_Spasticity
										HP:0001257 - Spasticity; HP:0001332 - Dystonia; HP:0002145 - Frontotemporal dementia; HP:0007354 - Amyotrophic lateral sclerosis	Dystonia_Spasticity
										HP:0001263 - Global developmental delay; HP:0001272 - Cerebellar atrophy; HP:0001332 - Dystonia; HP:0002180 - Neurodegeneration; HP:0007272 - Progressive psychomotor deterioration	Dystonia
										HP:0000643 - Blepharospasm; HP:0001260 - Dysarthria; HP:0001332 - Dystonia; HP:0002322 - Resting tremor	Dystonia
										HP:0000657 - Oculomotor apraxia; HP:0000707 - Abnormality of the nervous system; HP:0001251 - Ataxia; HP:0001332 - Dystonia; HP:0002066 - Gait ataxia; HP:0002070 - Limb ataxia; HP:0002073 - Progressive cerebellar ataxia	Ataxia_Dystonia
										HP:0001258 - Spastic paraplegia	Spasticity
										HP:0001257 - Spasticity; HP:0001258 - Spastic paraplegia	Spasticity
										HP:0001258 - Spastic paraplegia	Spasticity
										HP:0001251 - Ataxia	Ataxia
										HP:0001251 - Ataxia	Ataxia
										HP:0001251 - Ataxia; HP:0010871 - Sensory ataxia	Ataxia
										HP:0001251 - Ataxia; HP:0001257 - Spasticity	Ataxia_Spasticity
										HP:0001251 - Ataxia; HP:0001257 - Spasticity	Ataxia_Spasticity
										HP:0001272 - Cerebellar atrophy; HP:0002066 - Gait ataxia	Ataxia
										HP:0001251 - Ataxia; HP:0001272 - Cerebellar atrophy; HP:0001337 - Tremor; HP:0002018 - Nausea; HP:0002073 - Progressive cerebellar ataxia; HP:0002174 - Postural tremor; HP:0002378 - Hand tremor; HP:0007670 - Abnormal vestibulo-ocular reflex; HP:0010871 - Sensory ataxia; HP:0030773 - Internuclear ophthalmoplegia; HP:0100653 - Optic neuritis	Ataxia
										HP:0001251 - Ataxia; HP:0002131 - Episodic ataxia	Ataxia
										HP:0000707 - Abnormality of the nervous system; HP:0001251 - Ataxia; HP:0002066 - Gait ataxia; HP:0002070 - Limb ataxia; HP:0002073 - Progressive cerebellar ataxia	Ataxia
										HP:0001298 - Encephalopathy; HP:0001332 - Dystonia	Dystonia
										HP:0000639 - Nystagmus; HP:0001250 - Seizure; HP:0001251 - Ataxia; HP:0001260 - Dysarthria; HP:0001263 - Global developmental delay; HP:0003201 - Rhabdomyolysis	Ataxia
										HP:0001251 - Ataxia; HP:0001272 - Cerebellar atrophy; HP:0002066 - Gait ataxia; HP:0002078 - Truncal ataxia	Ataxia
										HP:0000012 - Urinary urgency; HP:0001251 - Ataxia; HP:0001278 - Orthostatic hypotension; HP:0002015 - Dysphagia; HP:0002064 - Spastic gait	Ataxia_Spasticity
										HP:0001251 - Ataxia; HP:0001337 - Tremor	Ataxia
										HP:0001332 - Dystonia; HP:0001336 - Myoclonus; HP:0100660 - Dyskinesia	Dystonia
										HP:0002066 - Gait ataxia; HP:0002315 - Headache; HP:0010532 - Paroxysmal vertigo	Ataxia
										HP:0000486 - Strabismus; HP:0001251 - Ataxia; HP:0001279 - Syncope; HP:0001320 - Cerebellar vermis hypoplasia; HP:0002315 - Headache	Ataxia
										HP:0000252 - Microcephaly; HP:0000407 - Sensorineural hearing impairment; HP:0000618 - Blindness; HP:0001249 - Intellectual disability; HP:0001250 - Seizure; HP:0001257 - Spasticity; HP:0001263 - Global developmental delay; HP:0001266 - Choreoathetosis; HP:0002188 - Delayed CNS myelination	Spasticity
										HP:0001249 - Intellectual disability; HP:0001263 - Global developmental delay; HP:0001288 - Gait disturbance; HP:0001326 - EEG with irregular generalized spike and wave complexes; HP:0002131 - Episodic ataxia; HP:0004209 - Clinodactyly of the 5th finger; HP:0031960 - Arm dystonia; HP:0040025 - Clinodactyly of the 4th finger	Ataxia
										HP:0001251 - Ataxia; HP:0001272 - Cerebellar atrophy; HP:0001310 - Dysmetria; HP:0002066 - Gait ataxia; HP:0002073 - Progressive cerebellar ataxia	Ataxia
										HP:0001250 - Seizure; HP:0001332 - Dystonia; HP:0003287 - Abnormality of mitochondrial metabolism; HP:0004442 - Sagittal craniosynostosis; HP:0030799 - Scaphocephaly	Dystonia
										HP:0001257 - Spasticity; HP:0001258 - Spastic paraplegia; HP:0001288 - Gait disturbance; HP:0002061 - Lower limb spasticity; HP:0002191 - Progressive spasticity	Spasticity
										HP:0001251 - Ataxia; HP:0001271 - Polyneuropathy; HP:0002062 - Morphological abnormality of the pyramidal tract	Ataxia
										HP:0001258 - Spastic paraplegia	Spasticity
										HP:0000720 - Mood swings; HP:0001251 - Ataxia; HP:0001337 - Tremor; HP:0002059 - Cerebral atrophy; HP:0002310 - Orofacial dyskinesia	Ataxia
										HP:0001251 - Ataxia; HP:0001337 - Tremor	Ataxia
										HP:0001251 - Ataxia; HP:0001288 - Gait disturbance; HP:0002066 - Gait ataxia; HP:0002070 - Limb ataxia; HP:0002495 - Impaired vibratory sensation; HP:0007010 - Poor fine motor coordination; HP:0010871 - Sensory ataxia	Ataxia
										HP:0001258 - Spastic paraplegia; HP:0003390 - Sensory axonal neuropathy	Spasticity
										HP:0000514 - Slow saccadic eye movements; HP:0000571 - Hypometric saccades; HP:0000657 - Oculomotor apraxia; HP:0001152 - Saccadic smooth pursuit; HP:0001250 - Seizure; HP:0001251 - Ataxia; HP:0001263 - Global developmental delay; HP:0001336 - Myoclonus; HP:0002273 - Tetraparesis; HP:0003438 - Absent Achilles reflex; HP:0007078 - Decreased amplitude of sensory action potentials; HP:0011402 - Demy…	Ataxia
										HP:0000571 - Hypometric saccades; HP:0001251 - Ataxia; HP:0001272 - Cerebellar atrophy; HP:0002075 - Dysdiadochokinesis; HP:0100543 - Cognitive impairment	Ataxia
										HP:0001251 - Ataxia; HP:0002131 - Episodic ataxia; HP:0002470 - Nonprogressive cerebellar ataxia; HP:0002721 - Immunodeficiency; HP:0010532 - Paroxysmal vertigo	Ataxia
										HP:0000953 - Hyperpigmentation of the skin; HP:0001250 - Seizure; HP:0001252 - Muscular hypotonia; HP:0001263 - Global developmental delay; HP:0001270 - Motor delay; HP:0001332 - Dystonia; HP:0001347 - Hyperreflexia; HP:0002378 - Hand tremor; HP:0004373 - Focal dystonia; HP:0009123 - Mixed hypo- and hyperpigmentation of the skin; HP:0012758 - Neurodevelopmental delay; HP:0031960 - Arm dystonia	Dystonia
										HP:0000640 - Gaze-evoked nystagmus; HP:0001251 - Ataxia; HP:0001272 - Cerebellar atrophy; HP:0002073 - Progressive cerebellar ataxia	Ataxia
										HP:0001257 - Spasticity; HP:0001258 - Spastic paraplegia; HP:0002064 - Spastic gait; HP:0002191 - Progressive spasticity; HP:0002313 - Spastic paraparesis	Spasticity
										HP:0001257 - Spasticity; HP:0001258 - Spastic paraplegia; HP:0002064 - Spastic gait; HP:0002191 - Progressive spasticity; HP:0002313 - Spastic paraparesis	Spasticity
										HP:0001257 - Spasticity; HP:0002064 - Spastic gait; HP:0002191 - Progressive spasticity; HP:0002313 - Spastic paraparesis	Spasticity
										HP:0001258 - Spastic paraplegia; HP:0001271 - Polyneuropathy	Spasticity
										HP:0001258 - Spastic paraplegia	Spasticity
										HP:0001251 - Ataxia; HP:0001271 - Polyneuropathy; HP:0002058 - Myopathic facies; HP:0002370 - Poor coordination; HP:0002650 - Scoliosis	Ataxia
										HP:0000365 - Hearing impairment; HP:0001251 - Ataxia; HP:0001260 - Dysarthria; HP:0001272 - Cerebellar atrophy; HP:0002066 - Gait ataxia; HP:0002131 - Episodic ataxia; HP:0002321 - Vertigo	Ataxia
										HP:0001258 - Spastic paraplegia; HP:0010219 - Structural foot deformity; HP:0100543 - Cognitive impairment	Spasticity
										HP:0000570 - Abnormal saccadic eye movements; HP:0000708 - Behavioral abnormality; HP:0000734 - Disinhibition; HP:0001251 - Ataxia; HP:0001260 - Dysarthria; HP:0001272 - Cerebellar atrophy; HP:0001288 - Gait disturbance; HP:0002015 - Dysphagia; HP:0002066 - Gait ataxia; HP:0002070 - Limb ataxia; HP:0002073 - Progressive cerebellar ataxia; HP:0012104 - Parietal cortical atrophy; HP:0100543 - Cogni…	Ataxia
										HP:0000012 - Urinary urgency; HP:0001251 - Ataxia; HP:0001260 - Dysarthria; HP:0001272 - Cerebellar atrophy; HP:0001278 - Orthostatic hypotension; HP:0001288 - Gait disturbance; HP:0001347 - Hyperreflexia; HP:0002066 - Gait ataxia; HP:0002070 - Limb ataxia; HP:0002359 - Frequent falls; HP:0002360 - Sleep disturbance; HP:0002375 - Hypokinesia; HP:0002494 - Abnormal rapid eye movement sleep	Ataxia
										HP:0000365 - Hearing impairment; HP:0001152 - Saccadic smooth pursuit; HP:0001251 - Ataxia; HP:0001260 - Dysarthria; HP:0001301 - Chronic sensorineural polyneuropathy; HP:0002015 - Dysphagia	Ataxia
										HP:0000473 - Torticollis; HP:0001332 - Dystonia; HP:0004373 - Focal dystonia	Dystonia
										HP:0001332 - Dystonia; HP:0001337 - Tremor; HP:0002174 - Postural tremor; HP:0002378 - Hand tremor	Dystonia
										HP:0001257 - Spasticity; HP:0001258 - Spastic paraplegia; HP:0002313 - Spastic paraparesis	Spasticity
										HP:0001257 - Spasticity; HP:0001258 - Spastic paraplegia; HP:0002313 - Spastic paraparesis	Spasticity
										HP:0000256 - Macrocephaly; HP:0001251 - Ataxia; HP:0001252 - Muscular hypotonia; HP:0001260 - Dysarthria; HP:0002371 - Loss of speech; HP:0006957 - Loss of ability to walk; HP:0040082 - Happy demeanor	Ataxia
										HP:0000012 - Urinary urgency; HP:0001251 - Ataxia; HP:0001257 - Spasticity; HP:0001258 - Spastic paraplegia; HP:0001260 - Dysarthria; HP:0001288 - Gait disturbance; HP:0002066 - Gait ataxia; HP:0002070 - Limb ataxia; HP:0002497 - Spastic ataxia; HP:0031958 - Spastic paraparetic gait	Ataxia_Spasticity
										HP:0001258 - Spastic paraplegia; HP:0001260 - Dysarthria; HP:0001297 - Stroke; HP:0002140 - Ischemic stroke; HP:0100543 - Cognitive impairment	Spasticity
										HP:0000639 - Nystagmus; HP:0001251 - Ataxia; HP:0001260 - Dysarthria; HP:0002141 - Gait imbalance; HP:0002403 - Positive Romberg sign; HP:0003484 - Upper limb muscle weakness; HP:0007256 - Abnormal pyramidal sign; HP:0011441 - Abnormality of the medulla oblongata	Ataxia
										HP:0001258 - Spastic paraplegia	Spasticity
										HP:0001257 - Spasticity; HP:0001285 - Spastic tetraparesis; HP:0002061 - Lower limb spasticity; HP:0002191 - Progressive spasticity; HP:0002273 - Tetraparesis; HP:0012896 - Abnormal motor evoked potentials; HP:0100290 - Abnormality of peripheral somatosensory evoked potentials	Spasticity
										HP:0001258 - Spastic paraplegia	Spasticity
										HP:0001152 - Saccadic smooth pursuit; HP:0001251 - Ataxia; HP:0001260 - Dysarthria; HP:0001272 - Cerebellar atrophy; HP:0001288 - Gait disturbance; HP:0001336 - Myoclonus; HP:0002066 - Gait ataxia; HP:0002070 - Limb ataxia; HP:0003401 - Paresthesia	Ataxia
										HP:0000483 - Astigmatism; HP:0000708 - Behavioral abnormality; HP:0000750 - Delayed speech and language development; HP:0001251 - Ataxia; HP:0001263 - Global developmental delay	Ataxia
										HP:0001251 - Ataxia; HP:0001288 - Gait disturbance; HP:0002066 - Gait ataxia; HP:0002141 - Gait imbalance; HP:0002352 - Leukoencephalopathy; HP:0002527 - Falls	Ataxia
										HP:0000473 - Torticollis; HP:0001332 - Dystonia; HP:0002346 - Head tremor; HP:0002378 - Hand tremor; HP:0004373 - Focal dystonia	Dystonia
										HP:0001251 - Ataxia; HP:0001260 - Dysarthria; HP:0002066 - Gait ataxia; HP:0010871 - Sensory ataxia; HP:0100543 - Cognitive impairment	Ataxia
										HP:0001251 - Ataxia; HP:0100543 - Cognitive impairment	Ataxia
										HP:0001251 - Ataxia; HP:0001252 - Muscular hypotonia; HP:0001263 - Global developmental delay; HP:0001270 - Motor delay; HP:0001508 - Failure to thrive; HP:0004322 - Short stature; HP:0012146 - Abnormality of von Willebrand factor	Ataxia
										HP:0000726 - Dementia; HP:0001251 - Ataxia; HP:0001300 - Parkinsonism	Ataxia
										HP:0001251 - Ataxia	Ataxia
										HP:0001257 - Spasticity; HP:0001258 - Spastic paraplegia; HP:0002064 - Spastic gait; HP:0002191 - Progressive spasticity	Spasticity
										HP:0000338 - Hypomimic face; HP:0000707 - Abnormality of the nervous system; HP:0001251 - Ataxia; HP:0001300 - Parkinsonism; HP:0001337 - Tremor; HP:0002066 - Gait ataxia; HP:0002070 - Limb ataxia; HP:0002073 - Progressive cerebellar ataxia; HP:0002375 - Hypokinesia	Ataxia
										HP:0000338 - Hypomimic face; HP:0001251 - Ataxia; HP:0001263 - Global developmental delay; HP:0001270 - Motor delay; HP:0001332 - Dystonia; HP:0012758 - Neurodevelopmental delay	Ataxia_Dystonia
										HP:0001251 - Ataxia; HP:0001272 - Cerebellar atrophy; HP:0010871 - Sensory ataxia	Ataxia
										HP:0001257 - Spasticity; HP:0001258 - Spastic paraplegia	Spasticity
										HP:0001251 - Ataxia; HP:0001257 - Spasticity; HP:0001271 - Polyneuropathy	Ataxia_Spasticity
										HP:0001251 - Ataxia; HP:0002073 - Progressive cerebellar ataxia	Ataxia
										HP:0001251 - Ataxia; HP:0001257 - Spasticity; HP:0001337 - Tremor; HP:0002061 - Lower limb spasticity; HP:0002064 - Spastic gait; HP:0002191 - Progressive spasticity; HP:0002346 - Head tremor; HP:0002497 - Spastic ataxia; HP:0012477 - Vocal tremor	Ataxia_Spasticity
										HP:0000639 - Nystagmus; HP:0001251 - Ataxia; HP:0001347 - Hyperreflexia; HP:0002354 - Memory impairment; HP:0002381 - Aphasia; HP:0007256 - Abnormal pyramidal sign; HP:0100543 - Cognitive impairment	Ataxia
										HP:0001332 - Dystonia; HP:0003710 - Exercise-induced muscle cramps; HP:0003738 - Exercise-induced myalgia; HP:0008967 - Exercise-induced muscle stiffness	Dystonia
										HP:0000252 - Microcephaly; HP:0000750 - Delayed speech and language development; HP:0001249 - Intellectual disability; HP:0001250 - Seizure; HP:0001251 - Ataxia; HP:0001252 - Muscular hypotonia; HP:0001263 - Global developmental delay; HP:0003236 - Elevated serum creatine kinase	Ataxia
										HP:0001251 - Ataxia; HP:0002131 - Episodic ataxia	Ataxia
										HP:0001258 - Spastic paraplegia	Spasticity
										HP:0000726 - Dementia; HP:0001251 - Ataxia; HP:0001272 - Cerebellar atrophy	Ataxia
										HP:0001251 - Ataxia; HP:0001272 - Cerebellar atrophy; HP:0002073 - Progressive cerebellar ataxia; HP:0006254 - Elevated alpha-fetoprotein	Ataxia
										HP:0001300 - Parkinsonism; HP:0001332 - Dystonia	Dystonia
										HP:0000750 - Delayed speech and language development; HP:0001251 - Ataxia; HP:0001260 - Dysarthria; HP:0001270 - Motor delay; HP:0001300 - Parkinsonism; HP:0001510 - Growth delay; HP:0002180 - Neurodegeneration; HP:0002460 - Distal muscle weakness; HP:0004322 - Short stature; HP:0012758 - Neurodevelopmental delay; HP:0012759 - Neurodevelopmental abnormality	Ataxia
										HP:0001332 - Dystonia; HP:0007325 - Generalized dystonia	Dystonia
										HP:0001251 - Ataxia; HP:0001263 - Global developmental delay; HP:0001270 - Motor delay; HP:0001336 - Myoclonus; HP:0001344 - Absent speech	Ataxia
										HP:0001251 - Ataxia; HP:0001271 - Polyneuropathy; HP:0002385 - Paraparesis	Ataxia
										HP:0001251 - Ataxia	Ataxia
										HP:0001251 - Ataxia; HP:0001257 - Spasticity; HP:0001272 - Cerebellar atrophy	Ataxia_Spasticity
										HP:0001258 - Spastic paraplegia	Spasticity
										HP:0000750 - Delayed speech and language development; HP:0001263 - Global developmental delay; HP:0002066 - Gait ataxia; HP:0004315 - Decreased circulating IgG level; HP:0005484 - Postnatal microcephaly; HP:0006254 - Elevated alpha-fetoprotein	Ataxia
										HP:0001251 - Ataxia; HP:0001257 - Spasticity; HP:0001260 - Dysarthria; HP:0001272 - Cerebellar atrophy; HP:0002497 - Spastic ataxia	Ataxia_Spasticity
										HP:0001251 - Ataxia; HP:0001337 - Tremor; HP:0002070 - Limb ataxia; HP:0002078 - Truncal ataxia	Ataxia
										HP:0001258 - Spastic paraplegia	Spasticity
										HP:0000707 - Abnormality of the nervous system; HP:0001251 - Ataxia; HP:0002066 - Gait ataxia; HP:0002070 - Limb ataxia; HP:0002073 - Progressive cerebellar ataxia; HP:0004444 - Spherocytosis	Ataxia
										HP:0000012 - Urinary urgency; HP:0000707 - Abnormality of the nervous system; HP:0001251 - Ataxia; HP:0001272 - Cerebellar atrophy; HP:0001300 - Parkinsonism; HP:0002066 - Gait ataxia; HP:0002070 - Limb ataxia; HP:0002073 - Progressive cerebellar ataxia	Ataxia
										HP:0000707 - Abnormality of the nervous system; HP:0001251 - Ataxia; HP:0001260 - Dysarthria; HP:0001347 - Hyperreflexia; HP:0002015 - Dysphagia; HP:0002066 - Gait ataxia; HP:0002070 - Limb ataxia; HP:0002073 - Progressive cerebellar ataxia; HP:0002282 - Gray matter heterotopia; HP:0002384 - Focal impaired awareness seizure; HP:0009716 - Subependymal nodules	Ataxia
										HP:0000639 - Nystagmus; HP:0001251 - Ataxia	Ataxia
										HP:0001258 - Spastic paraplegia; HP:0003198 - Myopathy	Spasticity
										HP:0001258 - Spastic paraplegia; HP:0003198 - Myopathy	Spasticity
										HP:0001251 - Ataxia; HP:0002497 - Spastic ataxia	Ataxia_Spasticity
										HP:0001258 - Spastic paraplegia	Spasticity
										HP:0001258 - Spastic paraplegia	Spasticity
										HP:0001251 - Ataxia; HP:0001257 - Spasticity; HP:0002061 - Lower limb spasticity; HP:0002064 - Spastic gait; HP:0002066 - Gait ataxia; HP:0002070 - Limb ataxia; HP:0002497 - Spastic ataxia; HP:0003487 - Babinski sign; HP:0007199 - Progressive spastic paraparesis	Ataxia_Spasticity
										HP:0001251 - Ataxia; HP:0002073 - Progressive cerebellar ataxia	Ataxia
										HP:0001257 - Spasticity; HP:0001258 - Spastic paraplegia	Spasticity
										HP:0001251 - Ataxia; HP:0001260 - Dysarthria; HP:0002131 - Episodic ataxia	Ataxia
										HP:0001251 - Ataxia; HP:0001260 - Dysarthria; HP:0002131 - Episodic ataxia	Ataxia
										HP:0001263 - Global developmental delay; HP:0001332 - Dystonia; HP:0001337 - Tremor; HP:0010292 - Absent uvula; HP:0010553 - Oculogyric crisis	Dystonia
										HP:0001258 - Spastic paraplegia	Spasticity
										HP:0001258 - Spastic paraplegia	Spasticity
										HP:0002131 - Episodic ataxia	Ataxia
										HP:0001258 - Spastic paraplegia	Spasticity
										HP:0001251 - Ataxia; HP:0001266 - Choreoathetosis; HP:0002072 - Chorea; HP:0004305 - Involuntary movements; HP:0007141 - Sensorimotor neuropathy; HP:0009830 - Peripheral neuropathy; HP:0010871 - Sensory ataxia; HP:0012638 - Abnormal nervous system physiology; HP:0100022 - Abnormality of movement	Ataxia
										HP:0000020 - Urinary incontinence; HP:0000338 - Hypomimic face; HP:0000473 - Torticollis; HP:0001152 - Saccadic smooth pursuit; HP:0001251 - Ataxia; HP:0001260 - Dysarthria; HP:0001272 - Cerebellar atrophy; HP:0001310 - Dysmetria; HP:0002015 - Dysphagia; HP:0002346 - Head tremor; HP:0002359 - Frequent falls; HP:0100710 - Impulsivity	Ataxia_Dystonia
										HP:0001332 - Dystonia; HP:0001336 - Myoclonus; HP:0004373 - Focal dystonia	Dystonia
										HP:0001257 - Spasticity; HP:0001332 - Dystonia; HP:0002510 - Spastic tetraplegia; HP:0007325 - Generalized dystonia; HP:0010837 - Decreased circulating ceruloplasmin concentration; HP:0032254 - Increased circulating copper concentration	Dystonia_Spasticity
										HP:0000505 - Visual impairment; HP:0001251 - Ataxia; HP:0002018 - Nausea; HP:0002131 - Episodic ataxia; HP:0010532 - Paroxysmal vertigo	Ataxia
										HP:0001251 - Ataxia; HP:0001260 - Dysarthria; HP:0001618 - Dysphonia; HP:0002135 - Basal ganglia calcification; HP:0011443 - Abnormality of coordination	Ataxia
										HP:0001251 - Ataxia; HP:0003474 - Sensory impairment	Ataxia
										HP:0000252 - Microcephaly; HP:0000511 - Vertical supranuclear gaze palsy; HP:0001251 - Ataxia; HP:0001252 - Muscular hypotonia; HP:0001263 - Global developmental delay; HP:0002015 - Dysphagia; HP:0002415 - Leukodystrophy; HP:0002509 - Limb hypertonia; HP:0006808 - Cerebral hypomyelination	Ataxia
										HP:0002076 - Migraine; HP:0002131 - Episodic ataxia	Ataxia
										HP:0001258 - Spastic paraplegia; HP:0001271 - Polyneuropathy; HP:0007269 - Spinal muscular atrophy; HP:0007354 - Amyotrophic lateral sclerosis	Spasticity
										HP:0000763 - Sensory neuropathy; HP:0001152 - Saccadic smooth pursuit; HP:0001251 - Ataxia; HP:0001257 - Spasticity; HP:0001272 - Cerebellar atrophy; HP:0001347 - Hyperreflexia; HP:0002075 - Dysdiadochokinesis; HP:0002403 - Positive Romberg sign; HP:0002497 - Spastic ataxia; HP:0003455 - Elevated circulating long chain fatty acid concentration; HP:0007256 - Abnormal pyramidal sign	Ataxia_Spasticity
[truncated: 42 more rows]
[truncated: 1 more columns]

## Sheet: Fig. 2
2m) Gene expression for CD99L2 in TPM in PAX gene blood							2n) Gene expression for CD99L2 in TPM in fibroblasts					Fig. 2p-t
group	tpm						LOF	30.1115
control	17.92512927						LOF	27.6693
control	17.95556891						LOF	8.0207
control	19.61464562						LOF	7.64
control	22.69855872						other	55.66543673
control	17.17335954						other	57.46508637
control	9.262431081						other	70.88014524
control	16.03120662						other	116.08
control	14.56557421						control	96.6514098
control	14.45440733						control	119.4428042
control	14.89869988						control	115.9575411
control	25.93713269						control	108.4678543
control	21.34916364						control	109.0188431
control	13.55760132						control	109.7297776
control	17.53574074
control	19.50880299
control	17.87454148
control	18.75016389
control	12.21339472
control	21.45163672
control	20.39960689
control	12.61251269
control	14.41376015
control	19.92545113
control	22.18648855
control	18.71757785
control	21.56104618
control	20.65656676
control	16.31402691
control	16.11642111
control	23.08221666
control	17.37471274
control	24.58354478
control	22.22986468
control	17.42745058
control	18.64746762
control	20.2141031
control	12.83001137
control	16.95191071
control	20.04577667
control	16.39165901
control	12.68772928
control	16.00261236
control	26.40031492
control	20.27736999
control	14.28935006
control	18.64825522
control	13.18446618
control	21.95102344
control	23.29109638
control	16.56173852
control	23.68792418
control	13.72759822
control	22.97386374
control	26.85891799
LOF	0.154070076
LOF	3.159561414
LOF	6.82319061
LOF	4.61482232
LOF	3.583041782
LOF	4.155461139
other	14.57879152
other	8.187446268
other	8.402904172
other	13.61316394
other	11.20819469
other	15.94982189
other	10.78753812
other	11.30184382

## Sheet: Fig. 3
Fig. 3d		CD99L2 mo				CD99L2 fl
	DMSO	MG132	BafA1		DMSO	MG132	BafA1
	1	2.14654	0.566473		1	12.793	4.73565
	1	2.08898	0.541335		1	11.7838	3.22769
	1	2.77703	0.457876		1	9.73398	4.62746
	1	2.77597	0.778401		1	14.7656	8.25818
	Unpaired t test				Unpaired t test
	P value	<0.0001			P value	0.0033
	P value summary	****			P value summary	**
	Significantly different (P < 0.05)?	Yes			Significantly different (P < 0.05)?	Yes
	One- or two-tailed P value?	Two-tailed			One- or two-tailed P value?	Two-tailed
	t, df	t=9,197, df=6			t, df	t=4,709, df=6
	One sample t test				One sample t test
	t, df	t=7,595, df=3	t=6,070, df=3		t, df	t=10,76, df=3	t=3,930, df=3
	P value (two tailed)	0.0047	0.009		P value (two tailed)	0.0017	0.0293
	P value summary	**	**		P value summary	**	*
	Significant (alpha=0.05)?	Yes	Yes		Significant (alpha=0.05)?	Yes	Yes
Fig. 3i		Ub-CD99L2				fl-CD99L2
	CD99L2 WT	CD99L2 K0			CD99L2 WT	CD99L2 K0
	1	0.309205			1	1.47951
	1	0.320675			1	2.20071
	1	0.357938			1	2.38308
	1	0.249935			1	1.45511
	1	0.300959			1	1.68838
	1	0.381751			1	2.94006
	One sample t test				One sample t test
	t, df	t=36,10, df=5			t, df	t=4,264, df=5
	P value (two tailed)	<0.0001			P value (two tailed)	0.008
	P value summary	****			P value summary	**
	Significant (alpha=0.05)?	Yes			Significant (alpha=0.05)?	Yes
Fig. 3m		spectrin				SBDP				CAST				CAST-bdp				CSS1				CSS1-bdp
	empty	myc-His6-CD99L2			empty	myc-His6-CD99L2			empty	myc-His6-CD99L2			empty	myc-His6-CD99L2			empty	myc-His6-CD99L2			empty	myc-His6-CD99L2
	1.12505	0.791183			1.27231	2.26506			0.932926	0.28602			1.31697	2.06187			1.02533	0.231914			1.52393	4.39934
	0.979309	0.849296			1.04904	2.17941			1.09819	0.480909			0.948109	2.05549			1.0335	0.350539			0.7473	3.88185
	0.895645	0.98863			0.678648	2.34289			0.968885	0.518798			0.734924	2.24171			0.941173	0.322903			0.728775	4.73936
	Unpaired t test				Unpaired t test				Unpaired t test				Unpaired t test				Unpaired t test				Unpaired t test
	P value	0.2372			P value	0.0022			P value	0.0029			P value	0.0034			P value	0.0001			P value	0.0008
	P value summary	ns			P value summary	**			P value summary	**			P value summary	**			P value summary	***			P value summary	***
	Significantly different (P < 0.05)?	No			Significantly different (P < 0.05)?	Yes			Significantly different (P < 0.05)?	Yes			Significantly different (P < 0.05)?	Yes			Significantly different (P < 0.05)?	Yes			Significantly different (P < 0.05)?	Yes
	One- or two-tailed P value?	Two-tailed			One- or two-tailed P value?	Two-tailed			One- or two-tailed P value?	Two-tailed			One- or two-tailed P value?	Two-tailed			One- or two-tailed P value?	Two-tailed			One- or two-tailed P value?	Two-tailed
	t, df	t=1,389, df=4			t, df	t=7,035, df=4			t, df	t=6,504, df=4			t, df	t=6,199, df=4			t, df	t=15,04, df=4			t, df	t=9,235, df=4
Fig. 3o		CAST				SBDP				fl-CD99L2				CD99L2-bdp
	empty + mock	CD99L2 + mock	CD99L2 + CAST		empty + mock	CD99L2 + mock	CD99L2 + CAST		CD99L2 + mock	CD99L2 + CAST			CD99L2 + mock	CD99L2 + CAST
	1.04681	0.50126	3.24249		0.953644	2.12683	1.62735		0.889113	1.30418			0.805956	0.274004
	0.953193	0.468903	2.63537		1.04636	2.08313	1.66945		1.11089	1.29208			1.19404	0.34043
	1.07257	0.516	3.76006		1.06159	1.74946	1.3982		1.0423	2.83395			0.949269	0.609517
	0.927427	0.486312	2.69595		0.938406	2.6179	1.77765		0.957704	2.04956			1.05073	0.586938
	Repeated measures ANOVA summary				Repeated measures ANOVA summary				Unpaired t test				Unpaired t test
	Assume sphericity?	No			Assume sphericity?	No			P value	0.057			P value	0.0036
	F	95.48			F	30.24			P value summary	ns			P value summary	**
	P value	0.0022			P value	0.0102			Significantly different (P < 0.05)?	No			Significantly different (P < 0.05)?	Yes
	P value summary	**			P value summary	*			One- or two-tailed P value?	Two-tailed			One- or two-tailed P value?	Two-tailed
	Statistically significant (P < 0.05)?	Yes			Statistically significant (P < 0.05)?	Yes			t, df	t=2,351, df=6			t, df	t=4,631, df=6
	Geisser-Greenhouse's epsilon	0.5022			Geisser-Greenhouse's epsilon	0.5265
	R squared	0.9695			R squared	0.9098
	Tukey's multiple comparisons test	Adjusted P Value	Summary		Tukey's multiple comparisons test	Adjusted P Value	Summary
	empty + mock vs. CD99L2 + mock	0.0007	***		empty + mock vs. CD99L2 + mock	0.0232	*
	empty + mock vs. CD99L2 + CAST	0.0059	**		empty + mock vs. CD99L2 + CAST	0.0197	*
	CD99L2 + mock vs. CD99L2 + CAST	0.0041	**		CD99L2 + mock vs. CD99L2 + CAST	0.0342	*
Fig. 3q		CAST				SBDP				fl-CD99L2				CD99L2-bdp
	empty + DMSO	CD99L2 + DMSO	CD99L2 + CI-III		empty + DMSO	CD99L2 + DMSO	CD99L2 + CI-III		CD99L2 + DMSO	CD99L2 + CAST			CD99L2 + DMSO	CD99L2 + CI-III
	1.14284	0.413218	0.462748		1.18824	2.02499	0.961963		0.878542	2.52938			1.04029	0.490959
	0.857158	0.378089	0.637452		0.811756	2.04133	0.978511		1.12146	3.5062			0.959711	0.597967
	1.00726	0.440823	0.766121		0.998168	2.66587	1.20148		1.2349	3.8421			1.10336	0.801934
	0.992735	0.333994	0.780559		1.00183	2.57894	1.28867		0.765098	3.36439			0.896639	0.724687
	ANOVA summary				ANOVA summary				Unpaired t test				Unpaired t test
	F	29.74			F	39.04			P value	0.0002			P value	0.0056
	P value	0.0001			P value	<0,0001			P value summary	***			P value summary	**
	P value summary	***			P value summary	****			Significantly different (P < 0.05)?	Yes			Significantly different (P < 0.05)?	Yes
	Significant diff. among means (P < 0.05)?	Yes			Significant diff. among means (P < 0.05)?	Yes			One- or two-tailed P value?	Two-tailed			One- or two-tailed P value?	Two-tailed
	R squared	0.8686			R squared	0.8967			t, df	t=7,724, df=6			t, df	t=4,207, df=6
	Tukey's multiple comparisons test	Adjusted P Value	Summary		Tukey's multiple comparisons test	Adjusted P Value	Summary
	empty + DMSO vs. CD99L2 + DMSO	<0.0001	****		empty + DMSO vs. CD99L2 + DMSO	<0.0001	****
	empty + DMSO vs. CD99L2 + CI-III	0.0052	**		empty + DMSO vs. CD99L2 + CI-III	0.7997	ns
	CD99L2 + DMSO vs. CD99L2 + CI-III	0.0189	*		CD99L2 + DMSO vs. CD99L2 + CI-III	0.0001	***

## Sheet: Fig. 4
Fig. 4b		CD99L2
	Ctrl	esiCAPN1	esiCAPN2
	1	1.22079	1.06497
	1	1.32532	1.00564
	1	1.38943	0.906997
	One sample t test
	t, df	t=6,345, df=2	t=0,1621, df=2
	P value (two tailed)	0.0239	0.8861
	P value summary	*	ns
	Significant (alpha=0.05)?	Yes	No
Fig. 4e		CAST				SBDP				CD99L2 bdp
	Ctrl	Spg76 patient			Ctrl	Spg76 patient			Ctrl	Spg76 patient
	0.97916	2.12615			0.917503	0.31523			0.830161	0.0428236
	0.932267	2.15497			1.03621	0.459641			1.27638	0.165927
	1.08857	2.12095			1.04629	0.508508			0.893455	0.206251
	Unpaired t test				Unpaired t test				Unpaired t test
	P value	<0.0001			P value	0.0013			P value	0.0043
	P value summary	****			P value summary	**			P value summary	**
	Significantly different (P < 0.05)?	Yes			Significantly different (P < 0.05)?	Yes			Significantly different (P < 0.05)?	Yes
	One- or two-tailed P value?	Two-tailed			One- or two-tailed P value?	Two-tailed			One- or two-tailed P value?	Two-tailed
	t, df	t=23,87, df=4			t, df	t=8,031, df=4			t, df	t=5,830, df=4
Fig. 4k	aa position	score		Fig. 4l	aa position	WT score	2W score	4W score
	1	0.261			240	0.168	0.168	0.168
	2	0.364			241	0.269	0.269	0.269
	3	0.234			242	0.223	0.223	0.223
	4	0.421			243	0.139	0.139	0.09
	5	0.272			244	0.247	0.247	0.128
	6	0.198			245	0.364	0.364	0.046
	7	0.065			246	0.473	0.438	0.076
	8	0.106			247	0.894	0.454	0.087
	9	0.071			248	0.293	0.109	0.052
	10	0.139			249	0.815	0.277	0.117
	11	0.163			250	1.342	0.383	0.242
	12	0.139			251	0.69	0.432	0.236
	13	0.09			252	0.731	0.443	0.179
	14	0.13			253	0.614	0.315	0.084
	15	0.068			254	0.497	0.207	0.133
	16	0.114			255	0.334	0.13	0.024
	17	0.141			256	0.37	0.147	0.109
	18	0.111			257	0.239	0.098	0.101
	19	0.22			258	0.245	0.185	0.125
	20	0.245			259	0.345	0.149	0.231
	21	0.636			260	0.266	0.196	0.266
	22	0.47
	23	0.234
	24	0.28
	25	0.082
	26	0.09
	27	0.16
	28	0.079
	29	0.149
	30	0.13
	31	0.196
	32	0.095
	33	0.155
	34	0.193
	35	0.149
	36	0.239
	37	0.239
	38	0.196
	39	0.432
	40	0.834
	41	0.535
	42	0.535
	43	0.603
	44	0.201
	45	0.28
	46	0.174
	47	0.261
	48	0.348
	49	0.359
	50	0.38
	51	0.332
	52	0.473
	53	0.916
	54	0.674
	55	0.598
	56	0.438
	57	0.302
	58	0.755
	59	0.796
	60	1.163
	61	0.921
	62	0.533
	63	0.823
	64	0.641
	65	0.508
	66	0.323
	67	0.226
	68	0.565
	69	0.209
	70	0.375
	71	0.111
	72	0.253
	73	0.296
	74	0.231
	75	0.269
	76	0.087
	77	0.152
	78	0.296
	79	0.046
	80	0.155
	81	0.128
	82	0.179
	83	0.329
	84	0.283
	85	0.209
	86	0.136
	87	0.12
	88	0.217
	89	0.196
	90	0.353
	91	0.285
	92	0.215
	93	0.253
	94	0.111
	95	0.269
	96	0.19
	97	0.13
	98	0.291
	99	0.402
	100	0.462
	101	0.723
	102	0.701
	103	0.587
	104	0.144
	105	0.315
	106	0.361
	107	1.321
	108	1.359
	109	0.924
	110	0.476
	111	0.438
	112	0.394
	113	0.568
	114	0.584
	115	0.332
	116	0.704
	117	0.133
	118	0.179
	119	0.12
	120	0.117
	121	0.144
	122	0.166
	123	0.209
	124	0.016
	125	0.092
	126	0.155
	127	0.084
	128	0.158
	129	0.098
	130	0.136
	131	0.109
	132	0.068
	133	0.177
	134	0.31
	135	0.28
	136	0.177
	137	0.147
	138	0.144
	139	0.147
	140	0.424
	141	0.188
	142	0.321
	143	0.402
	144	0.375
	145	0.332
	146	0.236
	147	0.204
	148	0.163
	149	0.217
	150	0.147
	151	0.201
	152	0.062
	153	0.049
	154	0.152
	155	0.22
	156	0.084
	157	0.128
	158	0.179
	159	0.179
	160	0.177
	161	0.092
	162	0.16
	163	0.258
	164	0.128
	165	0.084
	166	0.19
	167	0.185
	168	0.193
	169	0.179
	170	0.185
	171	0.198
	172	0.375
	173	0.386
	174	0.133
	175	0.133
	176	0.101
	177	0.228
	178	0.201
	179	0.255
	180	0.207
	181	0.554
	182	0.299
	183	0.217
	184	0.204
	185	0.321
	186	0.098
	187	0.351
	188	0.37
	189	0.467
	190	0.353
	191	0.726
	192	0.467
	193	0.272
	194	0.356
	195	0.671
	196	0.323
	197	0.614
	198	0.288
	199	0.609
	200	0.886
	201	0.353
	202	0.217
	203	0.609
	204	0.198
	205	0.399
	206	0.312
	207	0.378
	208	0.394
	209	0.266
	210	0.353
	211	0.13
	212	0.247
	213	0.223
	214	0.139
	215	0.269
	216	0.198
	217	0.158
	218	0.337
	219	0.177
	220	0.111
	221	0.182
	222	0.348
	223	0.084
	224	0.272
	225	0.236
	226	0.158
	227	0.448
	228	0.326
	229	0.084
	230	0.264
	231	0.141
	232	0.247
	233	0.041
	234	0.125
	235	0.38
	236	0.405
	237	0.236
	238	0.19
	239	0.149
	240	0.168
	241	0.269
	242	0.223
	243	0.139
	244	0.247
	245	0.364
	246	0.473
	247	0.894
	248	0.293
	249	0.815
	250	1.342
	251	0.69
	252	0.731
	253	0.614
	254	0.497
	255	0.334
	256	0.37
	257	0.239
	258	0.245
	259	0.345
	260	0.266
	261	0.389
	262	0.361
	263	0.486
	264	0.307
	265	0.201
	266	0.255
	267	0.179
	268	0.12
	269	0.321
	270	0.171
	271	0.351
	272	0.149
	273	0.261
	274	0.179
	275	0.19
	276	0.087
	277	0.459
	278	0.397
	279	0.391
	280	0.082
	281	0.402
	282	0.239
	283	0.226
	284	0.147
	285	0.155
	286	0.092
	287	0.147
	288	0.166

## Sheet: Fig. 5
Fig. 5d		CAPN1				CAST				fl-spectrin				SBDP				CSS1				CSS1-bdp
	empty	CD99L2 WT	CD99L2 K0		empty	CD99L2 WT	CD99L2 K0		empty	CD99L2 WT	CD99L2 K0		empty	CD99L2 WT	CD99L2 K0		empty	CD99L2 WT	CD99L2 K0		empty	CD99L2 WT	CD99L2 K0
	1.2642	1	0.773029		1.47104	1	0.892996		0.830069	1	1.08811		0.423571	1	1.10602		1.05726	1	0.842474		0.266272	1	1.50263
	1.13148	1	0.841321		1.40515	1	0.709378		0.780299	1	1.11025		0.36996	1	1.38895		1.22645	1	0.580439		0.396902	1	1.24596
	1.24248	1	0.961878		2.23851	1	0.936343		0.829277	1	1.01665		0.382901	1	1.02935		1.62953	1	0.806498		0.4726	1	1.21664
	1.15713	1	1.0802		2.02494	1	0.877381		0.738214	1	1.26535		0.352307	1	1.14175		1.44521	1	0.924207		0.483048	1	1.19741
	1.48557	1	0.518401		2.13944	1	0.725531		1.27375	1	0.88311		0.799281	1	1.13657		1.83695	1	0.490444		0.156114	1	1.67662
	1.40888	1	0.734554		1.81051	1	1.0008		1.17449	1	0.859703		1.01178	1	0.999693		1.68731	1	0.505866		0.100194	1	2.2995
	1.15524	1	0.984922		1.36548	1	0.902513		1.26084	1	1.11079		0.557784	1	1.0924		1.32849	1	0.846687		0.294816	1	1.39266
		1	0.745617						0.832672	1	1.07833		0.615513	1	1.27212			1	0.750407			1	1.94802
One sample t test
t, df	t=5,119, df=6		t=2,708, df=7		t=5,618, df=6		t=3,353, df=6		t=0,4333, df=7		t=1,108, df=7		t=5,199, df=7		t=3,225, df=7		t=4,399, df=6		t=4,722, df=7		t=12,23, df=6		t=4,013, df=7
P value (two tailed)	0.0022		0.0303		0.0014		0.0154		0.6779		0.3044		0.0013		0.0145		0.0046		0.0022		<0.0001		0.0051
P value summary	**		*		**		*		ns		ns		**		*		**		**		****		**
Significant (alpha=0.05)?	Yes		Yes		Yes		Yes		No		No		Yes		Yes		Yes		Yes		Yes		Yes

## Sheet: Fig. 6
Fig. 6e	cleaved/fl-CAPN1					SBDP/fl-spectrin					CAST
	mock	CD99L2 FL	CD99L2 1-185	CD99L2 206-262		mock	CD99L2 FL	CD99L2 1-185	CD99L2 206-262		mock	CD99L2 FL	CD99L2 1-185	CD99L2 206-262
	1.16154	0.367307	0.758153	0.905109		0.924605	2.57072	1.42707	1.17702		1.16154	0.367307	0.758153	0.905109
	0.838455	0.255381	0.456238	0.94074		1.07539	3.06809	1.50229	1.14081		0.838455	0.255381	0.456238	0.94074
	1	0.671978	0.779651	0.837364		1	3.14431	1.81926	0.944151		1	0.671978	0.779651	0.837364
ANOVA summary
F	10.88					58.76					7.109
P value	0.0034					<0,0001					0.012
P value summary	**					****					*
Significant diff. among means (P < 0.05)?	Yes					Yes					Yes
R squared	0.8032					0.9566					0.7272
Tukey's multiple comparisons test	Adjusted P Value	Summary				Adjusted P Value	Summary				Adjusted P Value	Summary
mock vs. CD99L2 FL	0.0044	**				<0.0001	****				0.0122	*
mock vs. CD99L2 1-185	0.1437	ns				0.0308	*				0.1346	ns
mock vs. CD99L2 206-262	0.9905	ns				0.9488	ns				0.8584	ns
CD99L2 FL vs. CD99L2 1-185	0.1194	ns				0.0002	***				0.3664	ns
CD99L2 FL vs. CD99L2 206-262	0.0064	**				<0.0001	****				0.0354	*
CD99L2 1-185 vs. CD99L2 206-262	0.2146	ns				0.0648	ns				0.3777	ns
Fig. 6h		fl-CD99L2			Fig. 6i		CD99L2 1-185			Fig. 6j		CD99L2 207-262
	DMSO	MG132	BafA1			DMSO	MG132	BafA1			DMSO	MG132	BafA1
	1	1.69517	1.21579			1	0.734175	1.15712			1	1.44967	0.766696
	1	1.73433	1.61525			1	0.858551	1.86789			1	2.30712	0.583615
	1	2.80794	1.64147			1	0.972282	1.28865			1	2.64161	1.21907
	1	3.5168	2.65708			1	0.528896	1.31895			1	1.7572	0.82871
	1	1.9726	1.91693			1	0.811995	1.70166			1	1.67554	0.885948
						1	0.678571	2.15842			1	2.00899	1.23827
	Unpaired t test					Unpaired t test					Unpaired t test
	P value	0.2461				P value	0.0008				P value	0.0005
	P value summary	ns				P value summary	***				P value summary	***
	Significantly different (P < 0.05)?	No				Significantly different (P < 0.05)?	Yes				Significantly different (P < 0.05)?	Yes
	One- or two-tailed P value?	Two-tailed				One- or two-tailed P value?	Two-tailed				One- or two-tailed P value?	Two-tailed
	t, df	t=1,251, df=8				t, df	t=4,770, df=10				t, df	t=5,047, df=10
	One sample t test					One sample t test					One sample t test
	t, df	t=3,789, df=4	t=3,377, df=4			t, df	t=3,760, df=5	t=3,648, df=5			t, df	t=5,416, df=5	t=0,7513, df=5
	P value (two tailed)	0.0193	0.0279			P value (two tailed)	0.0132	0.0148			P value (two tailed)	0.0029	0.4863
	P value summary	*	*			P value summary	*	*			P value summary	**	ns
	Significant (alpha=0.05)?	Yes	Yes			Significant (alpha=0.05)?	Yes	Yes			Significant (alpha=0.05)?	Yes	No

## Sheet: Fig. 7a
(LOF + other) vs control
gene_id	symbol	description	biotype	GOI	logFC	-log10P	PValue
ENSG00000229637	PRAC2	prostate cancer susceptibility candidate 2 [Source:HGNC Symbol;Acc:HGNC:30143]	protein_coding	+	-5.36339	2.09395	0.00805473
ENSG00000159184	HOXB13	homeobox B13 [Source:HGNC Symbol;Acc:HGNC:5112]	protein_coding	+	-4.50143	1.98406	0.010374
ENSG00000268883	PNMA6B	paraneoplastic Ma antigen family member 6B (pseudogene) [Source:HGNC Symbol;Acc:HGNC:26681]	unprocessed_pseudogene	+	-4.311	1.78304	0.01648
ENSG00000143355	LHX9	LIM homeobox 9 [Source:HGNC Symbol;Acc:HGNC:14222]	protein_coding	+	-4.2143	3.60978	0.000245596
ENSG00000130433	CACNG6	calcium voltage-gated channel auxiliary subunit gamma 6 [Source:HGNC Symbol;Acc:HGNC:13625]	protein_coding	+	-4.17768	1.75399	0.0176202
ENSG00000277893	SRD5A2	steroid 5 alpha-reductase 2 [Source:HGNC Symbol;Acc:HGNC:11285]	protein_coding	+	-3.93829	1.49598	0.0319166
ENSG00000134443	GRP	gastrin releasing peptide [Source:HGNC Symbol;Acc:HGNC:4605]	protein_coding		-3.76567	0.797329	0.159467
ENSG00000123364	HOXC13	homeobox C13 [Source:HGNC Symbol;Acc:HGNC:5125]	protein_coding	+	-3.64251	2.23592	0.0058087
ENSG00000261340	LINC01616	long intergenic non-protein coding RNA 1616 [Source:HGNC Symbol;Acc:HGNC:51900]	lincRNA	+	-3.51059	1.97465	0.0106012
ENSG00000140538	NTRK3	neurotrophic receptor tyrosine kinase 3 [Source:HGNC Symbol;Acc:HGNC:8033]	protein_coding	+	-3.37919	2.5367	0.00290606
ENSG00000162706	CADM3	cell adhesion molecule 3 [Source:HGNC Symbol;Acc:HGNC:17601]	protein_coding	+	-3.2844	1.33802	0.0459175
ENSG00000134184	GSTM1	glutathione S-transferase mu 1 [Source:HGNC Symbol;Acc:HGNC:4632]	protein_coding	+	-3.22458	1.60278	0.0249585
ENSG00000186479	RGS7BP	regulator of G protein signaling 7 binding protein [Source:HGNC Symbol;Acc:HGNC:23271]	protein_coding	+	-2.90717	1.72758	0.018725
ENSG00000185304	RGPD2	RANBP2-like and GRIP domain containing 2 [Source:HGNC Symbol;Acc:HGNC:32415]	protein_coding	+	-2.8972	2.43761	0.0036508
ENSG00000182255	KCNA4	potassium voltage-gated channel subfamily A member 4 [Source:HGNC Symbol;Acc:HGNC:6222]	protein_coding	+	-2.84836	1.45775	0.0348538
ENSG00000204531	POU5F1	POU class 5 homeobox 1 [Source:HGNC Symbol;Acc:HGNC:9221]	protein_coding	+	-2.69101	1.79882	0.015892
ENSG00000287763				+	-2.69076	1.57797	0.0264256
ENSG00000272279	AL512329.2		lincRNA	+	-2.67089	3.6008	0.000250727
ENSG00000144339	TMEFF2	transmembrane protein with EGF like and two follistatin like domains 2 [Source:HGNC Symbol;Acc:HGNC:11867]	protein_coding	+	-2.66883	2.45028	0.00354581
ENSG00000287544				+	-2.57039	2.61626	0.00241957
ENSG00000179869	ABCA13	ATP binding cassette subfamily A member 13 [Source:HGNC Symbol;Acc:HGNC:14638]	protein_coding	+	-2.55948	1.459	0.0347534
ENSG00000286811				+	-2.53644	1.66789	0.0214837
ENSG00000227827	AC138969.2		unprocessed_pseudogene		-2.50872	1.21333	0.0611887
ENSG00000261103	AC009063.3		antisense_RNA	+	-2.474	2.28952	0.00513428
ENSG00000253230	LINC00599	long intergenic non-protein coding RNA 599 [Source:HGNC Symbol;Acc:HGNC:27231]	lincRNA	+	-2.41052	1.8901	0.0128795
ENSG00000231424	AL445673.1		antisense_RNA	+	-2.40803	1.34843	0.0448305
ENSG00000159248	GJD2	gap junction protein delta 2 [Source:HGNC Symbol;Acc:HGNC:19154]	protein_coding	+	-2.29969	1.40863	0.039027
ENSG00000231083	AC011747.1		lincRNA	+	-2.28362	2.04601	0.00899484
ENSG00000275325	PDCD6IPP1	PDCD6IP pseudogene 1 [Source:HGNC Symbol;Acc:HGNC:49872]	transcribed_unprocessed_pseudogene	+	-2.27682	1.55654	0.0277625
ENSG00000110693	SOX6	SRY-box 6 [Source:HGNC Symbol;Acc:HGNC:16421]	protein_coding		-2.25934	0.763375	0.172435
ENSG00000123572	NRK	Nik related kinase [Source:HGNC Symbol;Acc:HGNC:25391]	protein_coding		-2.22552	1.27472	0.0531228
ENSG00000250337	LINC01021	long intergenic non-protein coding RNA 1021 [Source:HGNC Symbol;Acc:HGNC:48995]	lincRNA	+	-2.19639	2.19153	0.00643379
ENSG00000091262	ABCC6	ATP binding cassette subfamily C member 6 [Source:HGNC Symbol;Acc:HGNC:57]	protein_coding	+	-2.18967	1.33846	0.0458709
ENSG00000170577	SIX2	SIX homeobox 2 [Source:HGNC Symbol;Acc:HGNC:10888]	protein_coding	+	-2.18647	1.51792	0.0303448
ENSG00000162624	LHX8	LIM homeobox 8 [Source:HGNC Symbol;Acc:HGNC:28838]	protein_coding	+	-2.17717	1.55691	0.0277387
ENSG00000243137	PSG4	pregnancy specific beta-1-glycoprotein 4 [Source:HGNC Symbol;Acc:HGNC:9521]	protein_coding		-2.15414	1.09879	0.0796542
ENSG00000230202	AL450405.1		processed_pseudogene	+	-2.12646	1.84586	0.0142605
ENSG00000105668	UPK1A	uroplakin 1A [Source:HGNC Symbol;Acc:HGNC:12577]	protein_coding	+	-2.10838	1.56178	0.0274295
ENSG00000284430	AC020912.1		lincRNA		-2.09979	1.12517	0.0749604
ENSG00000009950	MLXIPL	MLX interacting protein like [Source:HGNC Symbol;Acc:HGNC:12744]	protein_coding		-2.096	1.08137	0.0829143
ENSG00000053328	METTL24	methyltransferase like 24 [Source:HGNC Symbol;Acc:HGNC:21566]	protein_coding	+	-2.08713	2.29612	0.0050568
ENSG00000130612	CYP2G1P	cytochrome P450 family 2 subfamily G member 1, pseudogene [Source:HGNC Symbol;Acc:HGNC:2633]	transcribed_unprocessed_pseudogene	+	-2.08598	1.77978	0.0166041
ENSG00000108602	ALDH3A1	aldehyde dehydrogenase 3 family member A1 [Source:HGNC Symbol;Acc:HGNC:405]	protein_coding		-2.07396	1.00467	0.0989301
ENSG00000143028	SYPL2	synaptophysin like 2 [Source:HGNC Symbol;Acc:HGNC:27638]	protein_coding	+	-2.03552	2.78252	0.00165
ENSG00000198099	ADH4	alcohol dehydrogenase 4 (class II), pi polypeptide [Source:HGNC Symbol;Acc:HGNC:252]	protein_coding		-2.03413	1.25247	0.0559152
ENSG00000244694	PTCHD4	patched domain containing 4 [Source:HGNC Symbol;Acc:HGNC:21345]	protein_coding	+	-2.03354	1.39428	0.0403382
ENSG00000274376	ADAMTS7P1	ADAMTS7 pseudogene 1 [Source:HGNC Symbol;Acc:HGNC:49407]	transcribed_unprocessed_pseudogene		-2.03127	0.65217	0.222756
ENSG00000149124	GLYAT	glycine-N-acyltransferase [Source:HGNC Symbol;Acc:HGNC:13734]	protein_coding		-2.031	0.834107	0.146519
ENSG00000187398	LUZP2	leucine zipper protein 2 [Source:HGNC Symbol;Acc:HGNC:23206]	protein_coding		-1.98938	0.937329	0.115524
ENSG00000159387	IRX6	iroquois homeobox 6 [Source:HGNC Symbol;Acc:HGNC:14675]	protein_coding		-1.98638	1.1978	0.0634157
ENSG00000231752	EMBP1	embigin pseudogene 1 [Source:HGNC Symbol;Acc:HGNC:38661]	transcribed_unprocessed_pseudogene		-1.98519	0.927383	0.1182
ENSG00000237797	AL161935.3		lincRNA		-1.97406	0.999739	0.10006
ENSG00000267327	AC009271.1		lincRNA		-1.97225	1.11729	0.0763327
ENSG00000105048	TNNT1	troponin T1, slow skeletal type [Source:HGNC Symbol;Acc:HGNC:11948]	protein_coding		-1.95933	0.928969	0.117769
ENSG00000261115	TMEM178B	transmembrane protein 178B [Source:HGNC Symbol;Acc:HGNC:44112]	protein_coding		-1.95819	1.19153	0.064338
ENSG00000114279	FGF12	fibroblast growth factor 12 [Source:HGNC Symbol;Acc:HGNC:3668]	protein_coding		-1.95049	1.08808	0.0816437
ENSG00000129354	AP1M2	adaptor related protein complex 1 mu 2 subunit [Source:HGNC Symbol;Acc:HGNC:558]	protein_coding		-1.91687	0.922484	0.119541
ENSG00000166546	BEAN1	brain expressed associated with NEDD4 1 [Source:HGNC Symbol;Acc:HGNC:24160]	protein_coding		-1.91431	1.27256	0.0533875
ENSG00000146013	GFRA3	GDNF family receptor alpha 3 [Source:HGNC Symbol;Acc:HGNC:4245]	protein_coding		-1.91272	0.602421	0.249792
ENSG00000174963	ZIC4	Zic family member 4 [Source:HGNC Symbol;Acc:HGNC:20393]	protein_coding	+	-1.90931	3.14686	0.000713075
ENSG00000234948	LINC01524	long intergenic non-protein coding RNA 1524 [Source:HGNC Symbol;Acc:HGNC:51228]	lincRNA	+	-1.90787	1.79335	0.0160935
ENSG00000158089	GALNT14	polypeptide N-acetylgalactosaminyltransferase 14 [Source:HGNC Symbol;Acc:HGNC:22946]	protein_coding	+	-1.90666	1.31379	0.048552
ENSG00000138207	RBP4	retinol binding protein 4 [Source:HGNC Symbol;Acc:HGNC:9922]	protein_coding		-1.90578	0.822068	0.150637
ENSG00000260075	AC217777.1		unprocessed_pseudogene		-1.86721	1.11183	0.0772983
ENSG00000136275	C7orf69	chromosome 7 open reading frame 69 [Source:HGNC Symbol;Acc:HGNC:21911]	antisense_RNA	+	-1.85879	1.66458	0.0216481
ENSG00000258933	LINC02279	long intergenic non-protein coding RNA 2279 [Source:HGNC Symbol;Acc:HGNC:53195]	lincRNA		-1.84457	1.16371	0.0685941
ENSG00000171819	ANGPTL7	angiopoietin like 7 [Source:HGNC Symbol;Acc:HGNC:24078]	protein_coding		-1.843	0.641422	0.228338
ENSG00000151025	GPR158	G protein-coupled receptor 158 [Source:HGNC Symbol;Acc:HGNC:23689]	protein_coding	+	-1.836	1.58578	0.025955
ENSG00000138379	MSTN	myostatin [Source:HGNC Symbol;Acc:HGNC:4223]	protein_coding	+	-1.82315	1.35435	0.0442234
ENSG00000169777	TAS2R1	taste 2 receptor member 1 [Source:HGNC Symbol;Acc:HGNC:14909]	protein_coding		-1.82259	1.15987	0.0692043
ENSG00000172322	CLEC12A	C-type lectin domain family 12 member A [Source:HGNC Symbol;Acc:HGNC:31713]	protein_coding		-1.80542	0.817759	0.152139
ENSG00000108556	CHRNE	cholinergic receptor nicotinic epsilon subunit [Source:HGNC Symbol;Acc:HGNC:1966]	protein_coding	+	-1.79593	1.63677	0.0230794
ENSG00000106689	LHX2	LIM homeobox 2 [Source:HGNC Symbol;Acc:HGNC:6594]	protein_coding		-1.79003	1.24811	0.0564788
ENSG00000184106	TREML3P	triggering receptor expressed on myeloid cells like 3, pseudogene [Source:HGNC Symbol;Acc:HGNC:30806]	transcribed_unprocessed_pseudogene	+	-1.78546	1.40492	0.0393625
ENSG00000267683	AC008991.2		lincRNA		-1.78273	0.761933	0.173008
ENSG00000229950	TFAP2A-AS1	TFAP2A antisense RNA 1 [Source:HGNC Symbol;Acc:HGNC:40579]	antisense_RNA	+	-1.77894	1.6878	0.0205212
ENSG00000203727	SAMD5	sterile alpha motif domain containing 5 [Source:HGNC Symbol;Acc:HGNC:21180]	protein_coding		-1.7756	0.928934	0.117778
ENSG00000102678	FGF9	fibroblast growth factor 9 [Source:HGNC Symbol;Acc:HGNC:3687]	protein_coding		-1.76655	0.947875	0.112752
ENSG00000152977	ZIC1	Zic family member 1 [Source:HGNC Symbol;Acc:HGNC:12872]	protein_coding	+	-1.76593	1.96346	0.0108779
ENSG00000254851	AP005018.2		unprocessed_pseudogene		-1.76092	0.973115	0.106386
ENSG00000243710	CFAP57	cilia and flagella associated protein 57 [Source:HGNC Symbol;Acc:HGNC:26485]	protein_coding	+	-1.74839	2.39397	0.0040367
ENSG00000215808	LINC01139	long intergenic non-protein coding RNA 1139 [Source:HGNC Symbol;Acc:HGNC:27924]	lincRNA		-1.74305	0.682141	0.207902
ENSG00000237515	SHISA9	shisa family member 9 [Source:HGNC Symbol;Acc:HGNC:37231]	protein_coding		-1.72847	0.624893	0.237196
ENSG00000139292	LGR5	leucine rich repeat containing G protein-coupled receptor 5 [Source:HGNC Symbol;Acc:HGNC:4504]	protein_coding		-1.72567	1.17683	0.0665533
ENSG00000160255	ITGB2	integrin subunit beta 2 [Source:HGNC Symbol;Acc:HGNC:6155]	protein_coding	+	-1.72485	1.5133	0.0306688
ENSG00000215218	UBE2QL1	ubiquitin conjugating enzyme E2 Q family like 1 [Source:HGNC Symbol;Acc:HGNC:37269]	protein_coding		-1.72241	1.10632	0.0782861
ENSG00000159450	TCHH	trichohyalin [Source:HGNC Symbol;Acc:HGNC:11791]	protein_coding	+	-1.69717	1.76187	0.0173032
ENSG00000115457	IGFBP2	insulin like growth factor binding protein 2 [Source:HGNC Symbol;Acc:HGNC:5471]	protein_coding		-1.69042	0.959056	0.109886
ENSG00000175985	PLEKHD1	pleckstrin homology and coiled-coil domain containing D1 [Source:HGNC Symbol;Acc:HGNC:20148]	protein_coding	+	-1.68675	1.45659	0.0349474
ENSG00000250056	LINC01018	long intergenic non-protein coding RNA 1018 [Source:HGNC Symbol;Acc:HGNC:27394]	lincRNA		-1.68568	1.18307	0.0656046
ENSG00000276476	LINC00540	long intergenic non-protein coding RNA 540 [Source:NCBI gene;Acc:100506622]	lincRNA	+	-1.65824	1.36296	0.043355
ENSG00000151572	ANO4	anoctamin 4 [Source:HGNC Symbol;Acc:HGNC:23837]	protein_coding	+	-1.65672	2.86282	0.00137146
ENSG00000227145	IL21-AS1	IL21 antisense RNA 1 [Source:HGNC Symbol;Acc:HGNC:40299]	antisense_RNA		-1.65047	1.10605	0.0783345
ENSG00000105499	PLA2G4C	phospholipase A2 group IVC [Source:HGNC Symbol;Acc:HGNC:9037]	protein_coding	+	-1.64954	2.39284	0.00404721
ENSG00000288235					-1.64629	1.02832	0.0936882
ENSG00000130584	ZBTB46	zinc finger and BTB domain containing 46 [Source:HGNC Symbol;Acc:HGNC:16094]	protein_coding	+	-1.63928	2.0332	0.00926397
ENSG00000239268	AC092691.1		lincRNA	+	-1.63203	1.5264	0.0297576
ENSG00000272568	AC005162.3		antisense_RNA	+	-1.62471	1.75729	0.0174868
ENSG00000286282					-1.62376	1.10474	0.0785699
ENSG00000173406	DAB1	DAB1, reelin adaptor protein [Source:HGNC Symbol;Acc:HGNC:2661]	protein_coding	+	-1.6167	1.48613	0.0326493
ENSG00000249790	AC092490.1		lincRNA		-1.61616	1.20428	0.0624775
ENSG00000287666					-1.61332	1.25045	0.0561758
ENSG00000128655	PDE11A	phosphodiesterase 11A [Source:HGNC Symbol;Acc:HGNC:8773]	protein_coding		-1.60798	1.16426	0.0685079
ENSG00000251151	HOXC-AS3	HOXC cluster antisense RNA 3 [Source:HGNC Symbol;Acc:HGNC:43751]	processed_transcript		-1.60317	0.743925	0.180333
ENSG00000144285	SCN1A	sodium voltage-gated channel alpha subunit 1 [Source:HGNC Symbol;Acc:HGNC:10585]	protein_coding		-1.5982	0.828862	0.148299
ENSG00000133020	MYH8	myosin heavy chain 8 [Source:HGNC Symbol;Acc:HGNC:7578]	protein_coding		-1.59461	1.02045	0.0954013
ENSG00000174912	METTL15P1	methyltransferase like 15 pseudogene 1 [Source:HGNC Symbol;Acc:HGNC:31926]	processed_pseudogene	+	-1.59376	1.71806	0.0191398
ENSG00000184908	CLCNKB	chloride voltage-gated channel Kb [Source:HGNC Symbol;Acc:HGNC:2027]	protein_coding	+	-1.57923	2.24026	0.00575092
ENSG00000168079	SCARA5	scavenger receptor class A member 5 [Source:HGNC Symbol;Acc:HGNC:28701]	protein_coding		-1.57434	0.627363	0.23585
ENSG00000021645	NRXN3	neurexin 3 [Source:HGNC Symbol;Acc:HGNC:8010]	protein_coding		-1.56655	0.676548	0.210597
ENSG00000042781	USH2A	usherin [Source:HGNC Symbol;Acc:HGNC:12601]	protein_coding		-1.56473	0.707309	0.196196
ENSG00000102181	CD99L2	CD99 molecule like 2 [Source:HGNC Symbol;Acc:HGNC:18237]	protein_coding	+	-1.56092	3.52326	0.000299736
ENSG00000215267	AKR1C7P	aldo-keto reductase family 1 member C7, pseudogene [Source:HGNC Symbol;Acc:HGNC:44681]	transcribed_unprocessed_pseudogene	+	-1.5579	1.40617	0.0392494
ENSG00000130755	GMFG	glia maturation factor gamma [Source:HGNC Symbol;Acc:HGNC:4374]	protein_coding		-1.55495	1.16889	0.0677818
ENSG00000255690	TRIL	TLR4 interactor with leucine rich repeats [Source:HGNC Symbol;Acc:HGNC:22200]	protein_coding	+	-1.55138	1.85682	0.0139051
ENSG00000168743	NPNT	nephronectin [Source:HGNC Symbol;Acc:HGNC:27405]	protein_coding		-1.54815	1.0908	0.0811338
ENSG00000228630	HOTAIR	HOX transcript antisense RNA [Source:HGNC Symbol;Acc:HGNC:33510]	antisense_RNA		-1.54663	0.55304	0.279873
ENSG00000224769	MUC20P1	mucin 20, cell surface associated pseudogene 1 [Source:HGNC Symbol;Acc:HGNC:51921]	unprocessed_pseudogene	+	-1.54545	3.10477	0.00078565
ENSG00000272347	AC116351.2		lincRNA		-1.54484	1.06797	0.0855128
ENSG00000260469	C15orf59-AS1	C15orf59 antisense RNA 1 [Source:HGNC Symbol;Acc:HGNC:51422]	lincRNA		-1.53825	1.18253	0.0656857
ENSG00000260528	FAM157C	family with sequence similarity 157 member C (non-protein coding) [Source:HGNC Symbol;Acc:HGNC:34081]	lincRNA		-1.5369	0.798397	0.159075
ENSG00000278869	BX539320.1		lincRNA		-1.51841	0.837112	0.145508
ENSG00000165092	ALDH1A1	aldehyde dehydrogenase 1 family member A1 [Source:HGNC Symbol;Acc:HGNC:402]	protein_coding		-1.51718	0.836748	0.14563
ENSG00000136999	NOV	nephroblastoma overexpressed [Source:HGNC Symbol;Acc:HGNC:7885]	protein_coding	+	-1.50946	1.88792	0.0129443
ENSG00000010932	FMO1	flavin containing monooxygenase 1 [Source:HGNC Symbol;Acc:HGNC:3769]	protein_coding		-1.50819	0.629606	0.234636
ENSG00000204936	CD177	CD177 molecule [Source:HGNC Symbol;Acc:HGNC:30072]	protein_coding	+	-1.5021	2.04021	0.00911575
ENSG00000205002	AARD	alanine and arginine rich domain containing protein [Source:HGNC Symbol;Acc:HGNC:33842]	protein_coding		-1.50083	1.11472	0.0767849
ENSG00000160307	S100B	S100 calcium binding protein B [Source:HGNC Symbol;Acc:HGNC:10500]	protein_coding		-1.5004	0.385244	0.411866
ENSG00000169933	FRMPD4	FERM and PDZ domain containing 4 [Source:HGNC Symbol;Acc:HGNC:29007]	protein_coding	+	-1.4945	3.12975	0.000741736
ENSG00000213025	COX20P1	COX20, cytochrome c oxidase assembly factor pseudogene 1 [Source:HGNC Symbol;Acc:HGNC:31435]	processed_pseudogene		-1.49326	0.533395	0.292823
ENSG00000123405	NFE2	nuclear factor, erythroid 2 [Source:HGNC Symbol;Acc:HGNC:7780]	protein_coding		-1.48337	0.969612	0.107248
ENSG00000230479	AP000695.1		antisense_RNA		-1.48333	0.862707	0.137181
ENSG00000108813	DLX4	distal-less homeobox 4 [Source:HGNC Symbol;Acc:HGNC:2917]	protein_coding		-1.47991	0.887481	0.129574
ENSG00000267980	AC007292.1		antisense_RNA	+	-1.46999	1.49866	0.0317201
ENSG00000154678	PDE1C	phosphodiesterase 1C [Source:HGNC Symbol;Acc:HGNC:8776]	protein_coding	+	-1.46277	1.97581	0.0105729
ENSG00000057468	MSH4	mutS homolog 4 [Source:HGNC Symbol;Acc:HGNC:7327]	protein_coding	+	-1.45369	1.45398	0.0351578
ENSG00000110076	NRXN2	neurexin 2 [Source:HGNC Symbol;Acc:HGNC:8009]	protein_coding		-1.45225	1.18519	0.065284
ENSG00000231426	AL050338.2		lincRNA	+	-1.45047	1.4744	0.033543
ENSG00000145428	RNF175	ring finger protein 175 [Source:HGNC Symbol;Acc:HGNC:27735]	protein_coding		-1.44358	0.665641	0.215953
ENSG00000117501	MROH9	maestro heat like repeat family member 9 [Source:HGNC Symbol;Acc:HGNC:26287]	protein_coding	+	-1.44347	1.84161	0.014401
ENSG00000079841	RIMS1	regulating synaptic membrane exocytosis 1 [Source:HGNC Symbol;Acc:HGNC:17282]	protein_coding	+	-1.44285	2.01174	0.00973338
ENSG00000103569	AQP9	aquaporin 9 [Source:HGNC Symbol;Acc:HGNC:643]	protein_coding		-1.44264	0.828443	0.148442
ENSG00000265018	AGAP12P	ArfGAP with GTPase domain, ankyrin repeat and PH domain 12, pseudogene [Source:HGNC Symbol;Acc:HGNC:23661]	transcribed_unprocessed_pseudogene		-1.43908	0.643326	0.227339
ENSG00000242574	HLA-DMB	major histocompatibility complex, class II, DM beta [Source:HGNC Symbol;Acc:HGNC:4935]	protein_coding		-1.4368	0.720104	0.1905
ENSG00000286193					-1.42638	1.20836	0.0618931
ENSG00000136267	DGKB	diacylglycerol kinase beta [Source:HGNC Symbol;Acc:HGNC:2850]	protein_coding		-1.42627	0.941493	0.114421
ENSG00000204442	FAM155A	family with sequence similarity 155 member A [Source:HGNC Symbol;Acc:HGNC:33877]	protein_coding	+	-1.42588	3.8805	0.000131675
ENSG00000253357	AC008708.1		sense_intronic		-1.42509	1.01814	0.0959081
ENSG00000156689	GLYATL2	glycine-N-acyltransferase like 2 [Source:HGNC Symbol;Acc:HGNC:24178]	protein_coding	+	-1.41287	1.84557	0.0142703
ENSG00000178636	AC092656.1		transcribed_processed_pseudogene	+	-1.41108	1.92282	0.0119447
ENSG00000166669	ATF7IP2	activating transcription factor 7 interacting protein 2 [Source:HGNC Symbol;Acc:HGNC:20397]	protein_coding	+	-1.40437	1.66802	0.0214771
ENSG00000230438	SERPINB9P1	serpin family B member 9 pseudogene 1 [Source:HGNC Symbol;Acc:HGNC:28590]	lincRNA		-1.4033	1.06808	0.08549
ENSG00000177570	SAMD12	sterile alpha motif domain containing 12 [Source:HGNC Symbol;Acc:HGNC:31750]	protein_coding	+	-1.40292	1.45968	0.0346992
ENSG00000225790	AC007953.1		lincRNA		-1.40067	1.22634	0.0593821
ENSG00000186868	MAPT	microtubule associated protein tau [Source:HGNC Symbol;Acc:HGNC:6893]	protein_coding		-1.39479	1.07953	0.0832665
ENSG00000165140	FBP1	fructose-bisphosphatase 1 [Source:HGNC Symbol;Acc:HGNC:3606]	protein_coding		-1.39255	1.04096	0.0910005
ENSG00000253853	AC246817.1		lincRNA	+	-1.38129	1.76873	0.0170323
ENSG00000008517	IL32	interleukin 32 [Source:HGNC Symbol;Acc:HGNC:16830]	protein_coding		-1.37926	1.24792	0.0565038
ENSG00000178715	AL450998.1		processed_pseudogene		-1.37197	1.28858	0.0514539
ENSG00000112246	SIM1	single-minded family bHLH transcription factor 1 [Source:HGNC Symbol;Acc:HGNC:10882]	protein_coding	+	-1.37023	1.61429	0.0243055
ENSG00000138650	PCDH10	protocadherin 10 [Source:HGNC Symbol;Acc:HGNC:13404]	protein_coding		-1.36046	0.696211	0.201275
ENSG00000272625	AP000919.4		antisense_RNA		-1.36003	0.737297	0.183106
ENSG00000165197	VEGFD	vascular endothelial growth factor D [Source:HGNC Symbol;Acc:HGNC:3708]	protein_coding	+	-1.35397	1.47837	0.0332379
ENSG00000100385	IL2RB	interleukin 2 receptor subunit beta [Source:HGNC Symbol;Acc:HGNC:6009]	protein_coding		-1.35375	1.08526	0.0821751
ENSG00000270882	HIST2H4A	histone cluster 2 H4 family member a [Source:HGNC Symbol;Acc:HGNC:4794]	protein_coding	+	-1.34822	2.58081	0.00262537
ENSG00000260368	AC027373.1		sense_overlapping		-1.33586	1.10536	0.078458
ENSG00000033122	LRRC7	leucine rich repeat containing 7 [Source:HGNC Symbol;Acc:HGNC:18531]	protein_coding		-1.33537	0.89585	0.127101
ENSG00000150045	KLRF1	killer cell lectin like receptor F1 [Source:HGNC Symbol;Acc:HGNC:13342]	protein_coding		-1.3299	0.705848	0.196857
ENSG00000256660	CLEC12B	C-type lectin domain family 12 member B [Source:HGNC Symbol;Acc:HGNC:31966]	protein_coding		-1.3268	0.554614	0.27886
ENSG00000144278	GALNT13	polypeptide N-acetylgalactosaminyltransferase 13 [Source:HGNC Symbol;Acc:HGNC:23242]	protein_coding	+	-1.32558	1.4757	0.0334423
ENSG00000138131	LOXL4	lysyl oxidase like 4 [Source:HGNC Symbol;Acc:HGNC:17171]	protein_coding		-1.31788	1.22781	0.0591816
ENSG00000231123	SPATA20P1	spermatogenesis associated 20 pseudogene 1 [Source:HGNC Symbol;Acc:HGNC:39636]	processed_pseudogene		-1.31474	1.21743	0.0606138
ENSG00000215246	AC116351.1		antisense_RNA		-1.31227	0.761429	0.173209
ENSG00000141469	SLC14A1	solute carrier family 14 member 1 (Kidd blood group) [Source:HGNC Symbol;Acc:HGNC:10918]	protein_coding		-1.30894	0.759353	0.174039
ENSG00000134830	C5AR2	complement component 5a receptor 2 [Source:HGNC Symbol;Acc:HGNC:4527]	protein_coding		-1.30749	0.921443	0.119828
ENSG00000285665					-1.30645	1.17777	0.0664087
ENSG00000153707	PTPRD	protein tyrosine phosphatase, receptor type D [Source:HGNC Symbol;Acc:HGNC:9668]	protein_coding		-1.30278	0.597995	0.252351
ENSG00000143631	FLG	filaggrin [Source:HGNC Symbol;Acc:HGNC:3748]	protein_coding		-1.29823	0.803855	0.157089
ENSG00000225402	AC010878.1		processed_pseudogene		-1.29678	0.864418	0.136641
ENSG00000248329	APELA	apelin receptor early endogenous ligand [Source:HGNC Symbol;Acc:HGNC:48925]	protein_coding		-1.2961	0.677629	0.210074
ENSG00000234614	AL450992.2		antisense_RNA	+	-1.29244	2.2014	0.00628933
ENSG00000169282	KCNAB1	potassium voltage-gated channel subfamily A member regulatory beta subunit 1 [Source:HGNC Symbol;Acc:HGNC:6228]	protein_coding		-1.29193	0.693426	0.202569
ENSG00000127561	SYNGR3	synaptogyrin 3 [Source:HGNC Symbol;Acc:HGNC:11501]	protein_coding		-1.28686	1.09263	0.0807917
ENSG00000226197	AL583785.1		lincRNA		-1.28509	0.748154	0.178585
ENSG00000143061	IGSF3	immunoglobulin superfamily member 3 [Source:HGNC Symbol;Acc:HGNC:5950]	protein_coding		-1.28094	0.856495	0.139157
ENSG00000284600	AC093390.2		antisense_RNA		-1.27821	0.348694	0.448029
ENSG00000106031	HOXA13	homeobox A13 [Source:HGNC Symbol;Acc:HGNC:5102]	protein_coding		-1.27226	0.955323	0.110835
ENSG00000158457	TSPAN33	tetraspanin 33 [Source:HGNC Symbol;Acc:HGNC:28743]	protein_coding		-1.26967	0.559118	0.275983
ENSG00000196581	AJAP1	adherens junctions associated protein 1 [Source:HGNC Symbol;Acc:HGNC:30801]	protein_coding		-1.26845	0.469381	0.339327
ENSG00000144230	GPR17	G protein-coupled receptor 17 [Source:HGNC Symbol;Acc:HGNC:4471]	protein_coding		-1.26574	0.337134	0.460114
ENSG00000029534	ANK1	ankyrin 1 [Source:HGNC Symbol;Acc:HGNC:492]	protein_coding		-1.26249	1.20612	0.062213
ENSG00000101017	CD40	CD40 molecule [Source:HGNC Symbol;Acc:HGNC:11919]	protein_coding		-1.2556	1.19534	0.0637761
ENSG00000229373	LINC00452	long intergenic non-protein coding RNA 452 [Source:HGNC Symbol;Acc:HGNC:42800]	lincRNA	+	-1.2448	2.38437	0.00412695
ENSG00000183837	PNMA3	paraneoplastic Ma antigen 3 [Source:HGNC Symbol;Acc:HGNC:18742]	protein_coding		-1.24453	1.16821	0.0678877
ENSG00000258741	AC091544.3		transcribed_processed_pseudogene	+	-1.24237	1.40174	0.039652
ENSG00000255920	CCND2-AS2	CCND2 antisense RNA 2 [Source:HGNC Symbol;Acc:HGNC:49399]	antisense_RNA		-1.24131	1.12287	0.0753585
ENSG00000115297	TLX2	T-cell leukemia homeobox 2 [Source:HGNC Symbol;Acc:HGNC:5057]	protein_coding		-1.23027	0.872322	0.134177
ENSG00000204620	AC115618.1		antisense_RNA	+	-1.22953	1.3272	0.0470755
ENSG00000267339	LINC00906	long intergenic non-protein coding RNA 906 [Source:HGNC Symbol;Acc:HGNC:27121]	lincRNA		-1.22825	0.572947	0.267333
ENSG00000100368	CSF2RB	colony stimulating factor 2 receptor beta common subunit [Source:HGNC Symbol;Acc:HGNC:2436]	protein_coding		-1.22753	0.575396	0.26583
ENSG00000111452	ADGRD1	adhesion G protein-coupled receptor D1 [Source:HGNC Symbol;Acc:HGNC:19893]	protein_coding		-1.21609	0.867189	0.135772
ENSG00000104888	SLC17A7	solute carrier family 17 member 7 [Source:HGNC Symbol;Acc:HGNC:16704]	protein_coding		-1.21482	0.716725	0.191988
ENSG00000239590	OR1J4	olfactory receptor family 1 subfamily J member 4 [Source:HGNC Symbol;Acc:HGNC:8211]	protein_coding		-1.2143	0.927422	0.118189
ENSG00000175315	CST6	cystatin E/M [Source:HGNC Symbol;Acc:HGNC:2478]	protein_coding		-1.2141	0.862074	0.137381
ENSG00000282943	AC004784.1		antisense_RNA		-1.21009	0.610575	0.245146
ENSG00000129946	SHC2	SHC adaptor protein 2 [Source:HGNC Symbol;Acc:HGNC:29869]	protein_coding		-1.20701	0.538549	0.289368
ENSG00000186994	KANK3	KN motif and ankyrin repeat domains 3 [Source:HGNC Symbol;Acc:HGNC:24796]	protein_coding		-1.2047	1.1799	0.0660847
ENSG00000163395	IGFN1	immunoglobulin-like and fibronectin type III domain containing 1 [Source:HGNC Symbol;Acc:HGNC:24607]	protein_coding		-1.20423	0.381096	0.415819
ENSG00000257599	OVCH1-AS1	OVCH1 antisense RNA 1 [Source:HGNC Symbol;Acc:HGNC:44484]	antisense_RNA		-1.20132	0.461848	0.345265
ENSG00000270604	HCG17	HLA complex group 17 (non-protein coding) [Source:HGNC Symbol;Acc:HGNC:31339]	lincRNA	+	-1.20092	1.56383	0.0273004
ENSG00000160808	MYL3	myosin light chain 3 [Source:HGNC Symbol;Acc:HGNC:7584]	protein_coding		-1.20049	0.865356	0.136346
ENSG00000266835	GAPLINC	gastric adenocarcinoma associated, positive CD44 regulator, long intergenic non-coding RNA [Source:HGNC Symbol;Acc:HGNC:51308]	lincRNA		-1.19978	0.845062	0.142869
ENSG00000172602	RND1	Rho family GTPase 1 [Source:HGNC Symbol;Acc:HGNC:18314]	protein_coding	+	-1.19884	1.76496	0.0171808
ENSG00000169126	ARMC4	armadillo repeat containing 4 [Source:HGNC Symbol;Acc:HGNC:25583]	protein_coding		-1.19864	1.26888	0.053842
ENSG00000187151	ANGPTL5	angiopoietin like 5 [Source:HGNC Symbol;Acc:HGNC:19705]	protein_coding		-1.19255	0.761252	0.17328
ENSG00000286482					-1.19089	1.10756	0.0780627
ENSG00000115252	PDE1A	phosphodiesterase 1A [Source:HGNC Symbol;Acc:HGNC:8774]	protein_coding		-1.18919	1.02765	0.0938322
ENSG00000228065	LINC01515	long intergenic non-protein coding RNA 1515 [Source:HGNC Symbol;Acc:HGNC:51210]	lincRNA		-1.18665	0.67605	0.210839
ENSG00000224950	AL390066.1		lincRNA	+	-1.1846	1.38063	0.0416261
ENSG00000166448	TMEM130	transmembrane protein 130 [Source:HGNC Symbol;Acc:HGNC:25429]	protein_coding		-1.1808	1.18341	0.0655521
ENSG00000166831	RBPMS2	RNA binding protein with multiple splicing 2 [Source:HGNC Symbol;Acc:HGNC:19098]	protein_coding		-1.17973	0.709917	0.195022
ENSG00000265107	GJA5	gap junction protein alpha 5 [Source:HGNC Symbol;Acc:HGNC:4279]	protein_coding		-1.17939	0.54563	0.284689
ENSG00000185008	ROBO2	roundabout guidance receptor 2 [Source:HGNC Symbol;Acc:HGNC:10250]	protein_coding		-1.17476	0.565961	0.271668
ENSG00000226377	AC084809.1		antisense_RNA	+	-1.1746	2.03106	0.00930983
ENSG00000280670	CCDC163	coiled-coil domain containing 163 [Source:HGNC Symbol;Acc:HGNC:27003]	protein_coding	+	-1.17325	1.67996	0.0208949
ENSG00000168702	LRP1B	LDL receptor related protein 1B [Source:HGNC Symbol;Acc:HGNC:6693]	protein_coding		-1.17262	0.678898	0.20946
ENSG00000144355	DLX1	distal-less homeobox 1 [Source:HGNC Symbol;Acc:HGNC:2914]	protein_coding		-1.16708	0.849369	0.141459
ENSG00000279254	AC020604.1		TEC	+	-1.16413	1.71636	0.0192151
ENSG00000231187	AL356056.2		antisense_RNA		-1.16329	0.888618	0.129235
ENSG00000233818	AP000695.2		antisense_RNA		-1.16129	0.645327	0.226294
ENSG00000215030	AC073621.1		processed_pseudogene		-1.16006	0.646542	0.225662
ENSG00000235649	MXRA5Y	matrix remodeling associated 5, Y-linked (pseudogene) [Source:HGNC Symbol;Acc:HGNC:23932]	unprocessed_pseudogene		-1.1572	0.55088	0.281268
ENSG00000185818	NAT8L	N-acetyltransferase 8 like [Source:HGNC Symbol;Acc:HGNC:26742]	protein_coding	+	-1.15649	1.99465	0.0101239
ENSG00000166473	PKD1L2	polycystin 1 like 2 (gene/pseudogene) [Source:HGNC Symbol;Acc:HGNC:21715]	polymorphic_pseudogene		-1.15242	0.43069	0.370946
ENSG00000170160	CCDC144A	coiled-coil domain containing 144A [Source:HGNC Symbol;Acc:HGNC:29072]	protein_coding		-1.15242	0.731764	0.185454
ENSG00000281571	AC241585.3		TEC		-1.15177	1.0996	0.0795057
ENSG00000112379	ARFGEF3	ARFGEF family member 3 [Source:HGNC Symbol;Acc:HGNC:21213]	protein_coding		-1.15065	0.800004	0.158488
ENSG00000064195	DLX3	distal-less homeobox 3 [Source:HGNC Symbol;Acc:HGNC:2916]	protein_coding		-1.1503	0.520255	0.301818
ENSG00000224063	AC007319.1		antisense_RNA	+	-1.14965	1.30827	0.0491732
ENSG00000261770	AC006504.1		lincRNA		-1.14715	0.839	0.144877
ENSG00000219682	AL133268.1		processed_pseudogene		-1.14425	1.15834	0.069448
ENSG00000204642	HLA-F	major histocompatibility complex, class I, F [Source:HGNC Symbol;Acc:HGNC:4963]	protein_coding		-1.14276	1.09826	0.0797515
ENSG00000244541	LINC01213	long intergenic non-protein coding RNA 1213 [Source:HGNC Symbol;Acc:HGNC:49648]	lincRNA		-1.14134	0.560284	0.275243
ENSG00000168672	FAM84B	family with sequence similarity 84 member B [Source:HGNC Symbol;Acc:HGNC:24166]	protein_coding		-1.14131	1.03277	0.0927331
ENSG00000125726	CD70	CD70 molecule [Source:HGNC Symbol;Acc:HGNC:11937]	protein_coding		-1.13806	0.47158	0.337614
ENSG00000160801	PTH1R	parathyroid hormone 1 receptor [Source:HGNC Symbol;Acc:HGNC:9608]	protein_coding		-1.13622	0.991449	0.101989
ENSG00000273447	AC004067.1		antisense_RNA		-1.13354	0.791228	0.161723
ENSG00000265485	LINC01915	long intergenic non-protein coding RNA 1915 [Source:HGNC Symbol;Acc:HGNC:52734]	lincRNA		-1.12952	0.803429	0.157243
ENSG00000267374	AC016205.1		lincRNA		-1.12525	0.628815	0.235064
ENSG00000272808	AC015712.6		processed_transcript		-1.1205	0.669188	0.214196
ENSG00000244414	CFHR1	complement factor H related 1 [Source:HGNC Symbol;Acc:HGNC:4888]	protein_coding		-1.12003	1.19867	0.0632898
ENSG00000064309	CDON	cell adhesion associated, oncogene regulated [Source:HGNC Symbol;Acc:HGNC:17104]	protein_coding	+	-1.11745	1.35306	0.0443548
ENSG00000187699	C2orf88	chromosome 2 open reading frame 88 [Source:HGNC Symbol;Acc:HGNC:28191]	protein_coding	+	-1.11699	1.40669	0.0392019
ENSG00000273183	AC093726.2		antisense_RNA	+	-1.11621	1.34195	0.0455036
ENSG00000234380	LINC01426	long intergenic non-protein coding RNA 1426 [Source:HGNC Symbol;Acc:HGNC:50734]	antisense_RNA	+	-1.1145	1.88347	0.0130777
ENSG00000278981	AC079298.1		antisense_RNA	+	-1.1124	1.39417	0.040349
ENSG00000133401	PDZD2	PDZ domain containing 2 [Source:HGNC Symbol;Acc:HGNC:18486]	protein_coding		-1.11223	0.602951	0.249488
ENSG00000134343	ANO3	anoctamin 3 [Source:HGNC Symbol;Acc:HGNC:14004]	protein_coding		-1.11168	0.725776	0.188029
ENSG00000197142	ACSL5	acyl-CoA synthetase long chain family member 5 [Source:HGNC Symbol;Acc:HGNC:16526]	protein_coding		-1.10819	0.827496	0.148766
ENSG00000257322	AC138123.2		antisense_RNA		-1.10785	0.982162	0.104193
ENSG00000257596	AC078778.1		antisense_RNA		-1.10716	0.594882	0.254166
ENSG00000229081	LINC01165	long intergenic non-protein coding RNA 1165 [Source:HGNC Symbol;Acc:HGNC:49534]	antisense_RNA		-1.09768	0.896002	0.127057
ENSG00000198910	L1CAM	L1 cell adhesion molecule [Source:HGNC Symbol;Acc:HGNC:6470]	protein_coding		-1.09477	0.412297	0.386993
ENSG00000225662	AC012519.1		processed_pseudogene		-1.09415	0.295318	0.50662
ENSG00000272825	AL844908.1		antisense_RNA		-1.08547	0.519983	0.302007
ENSG00000225519	AL365434.1		lincRNA		-1.08366	1.02421	0.0945778
ENSG00000188626	GOLGA8M	golgin A8 family member M [Source:HGNC Symbol;Acc:HGNC:44404]	protein_coding		-1.08296	0.554473	0.27895
ENSG00000229873	OGFR-AS1	OGFR antisense RNA 1 [Source:HGNC Symbol;Acc:HGNC:40724]	antisense_RNA		-1.08129	0.936363	0.115781
ENSG00000163083	INHBB	inhibin beta B subunit [Source:HGNC Symbol;Acc:HGNC:6067]	protein_coding		-1.07313	0.483956	0.328129
ENSG00000251131	AC025171.3		antisense_RNA	+	-1.07284	1.39584	0.0401938
ENSG00000237945	LINC00649	long intergenic non-protein coding RNA 649 [Source:HGNC Symbol;Acc:HGNC:44305]	antisense_RNA		-1.06892	0.633566	0.232506
ENSG00000258479	LINC00640	long intergenic non-protein coding RNA 640 [Source:HGNC Symbol;Acc:HGNC:44291]	lincRNA		-1.06573	0.589156	0.25754
ENSG00000162552	WNT4	Wnt family member 4 [Source:HGNC Symbol;Acc:HGNC:12783]	protein_coding		-1.06555	0.67058	0.213511
ENSG00000183775	KCTD16	potassium channel tetramerization domain containing 16 [Source:HGNC Symbol;Acc:HGNC:29244]	protein_coding		-1.0654	1.2552	0.0555647
ENSG00000250007	AC087457.1		antisense_RNA		-1.06539	0.919657	0.120321
ENSG00000214870	AC004540.1		lincRNA		-1.06515	0.630669	0.234062
ENSG00000197479	PCDHB11	protocadherin beta 11 [Source:HGNC Symbol;Acc:HGNC:8682]	protein_coding		-1.06473	0.664785	0.216379
ENSG00000258667	HIF1A-AS2	HIF1A antisense RNA 2 [Source:HGNC Symbol;Acc:HGNC:43015]	lincRNA		-1.06465	0.422944	0.377621
ENSG00000259726	CSPG4P11	chondroitin sulfate proteoglycan 4 pseudogene 11 [Source:HGNC Symbol;Acc:HGNC:48363]	unprocessed_pseudogene		-1.06404	0.988466	0.102691
ENSG00000151790	TDO2	tryptophan 2,3-dioxygenase [Source:HGNC Symbol;Acc:HGNC:11708]	protein_coding		-1.06212	0.550151	0.281741
ENSG00000185090	MANEAL	mannosidase endo-alpha like [Source:HGNC Symbol;Acc:HGNC:26452]	protein_coding	+	-1.05844	1.94675	0.0113046
ENSG00000267458	AC092069.1		antisense_RNA	+	-1.05806	1.78512	0.0164014
ENSG00000172460	PRSS30P	protease, serine, 30 pseudogene [Source:HGNC Symbol;Acc:HGNC:28753]	transcribed_unitary_pseudogene		-1.05131	0.602881	0.249528
ENSG00000083454	P2RX5	purinergic receptor P2X 5 [Source:HGNC Symbol;Acc:HGNC:8536]	protein_coding		-1.05091	0.465483	0.342387
ENSG00000214100	PLAC9P1	placenta specific 9 pseudogene 1 [Source:HGNC Symbol;Acc:HGNC:52678]	transcribed_unprocessed_pseudogene		-1.04712	0.799144	0.158802
ENSG00000255363	AP001189.5		lincRNA		-1.04118	0.783824	0.164504
ENSG00000287119				+	-1.04	1.87846	0.0132293
ENSG00000166035	LIPC	lipase C, hepatic type [Source:HGNC Symbol;Acc:HGNC:6619]	protein_coding		-1.03986	1.28879	0.0514294
ENSG00000171224	C10orf35	chromosome 10 open reading frame 35 [Source:HGNC Symbol;Acc:HGNC:23519]	protein_coding		-1.03905	0.968896	0.107425
ENSG00000168477	TNXB	tenascin XB [Source:HGNC Symbol;Acc:HGNC:11976]	protein_coding	+	-1.03845	1.35899	0.0437527
ENSG00000265984	AC022809.1		lincRNA		-1.03518	0.608609	0.246259
ENSG00000185437	SH3BGR	SH3 domain binding glutamate rich protein [Source:HGNC Symbol;Acc:HGNC:10822]	protein_coding		-1.03488	1.21646	0.0607497
ENSG00000198133	TMEM229B	transmembrane protein 229B [Source:HGNC Symbol;Acc:HGNC:20130]	protein_coding		-1.03175	0.81664	0.152531
ENSG00000131738	KRT33B	keratin 33B [Source:HGNC Symbol;Acc:HGNC:6451]	protein_coding		-1.03139	0.636088	0.23116
ENSG00000175538	KCNE3	potassium voltage-gated channel subfamily E regulatory subunit 3 [Source:HGNC Symbol;Acc:HGNC:6243]	protein_coding		-1.03056	0.818442	0.1519
ENSG00000182013	PNMA8A	paraneoplastic Ma antigen family member 8A [Source:HGNC Symbol;Acc:HGNC:25578]	protein_coding		-1.03006	0.722566	0.189423
ENSG00000076258	FMO4	flavin containing monooxygenase 4 [Source:HGNC Symbol;Acc:HGNC:3772]	protein_coding	+	-1.02992	1.66399	0.0216774
ENSG00000221947	XKR9	XK related 9 [Source:HGNC Symbol;Acc:HGNC:20937]	protein_coding		-1.02704	0.458638	0.347826
[truncated: 16,828 more rows]

## Sheet: Fig. 7b-d
Fig. 7b	GO_Pathway	Signal	FDR	Count
	1	1	9.6e-07	29	Axonogenesis
[truncated: 76 more rows]

## Sheet: Suppl. Fig. 1
1b) Genes in solved cases and assignment of cases to MD subgroups
[truncated: 45 more rows]

[truncated: 13 more sheets: Suppl. Fig. 2, Suppl. Fig. 3, Suppl. Fig. 4, Suppl. Fig. 5 df ES, Suppl. Fig. 5 df GS, Suppl. Fig. 6, Suppl. Fig. 7, Suppl. Fig. 8, Suppl. Fig. 9, Suppl. Fig. 10, Suppl. Fig. 11, Suppl. Fig. 12, Suppl. Fig. 13]
